# Supplementary material for: The MIF promoter SNP rs755622 is associated with immune activation in glioblastoma
Source: JCI Insight. 2023 Jul 10;8(13):e160024. doi: 10.1172/jci.insight.160024 (PMC10371339; doi:10.1172/jci.insight.160024)
Supplement: Supporting data values [file jciinsight-8-160024-s230.xlsx]

## Sheet: rs755622_metadata
ccf cohort rnaseq rs755622 genotype and survival Metadata Corresponds to figure1
ID	rs755622	Surv
MIFsnp_967	CG	Good_Prognosis
MIFsnp_792	GG	Good_Prognosis
MIFsnp_698	GG	Good_Prognosis
MIFsnp_4291	CG	Good_Prognosis
MIFsnp_3655	GG	Good_Prognosis
MIFsnp_3454	CG	Good_Prognosis
MIFsnp_3185	CG	Good_Prognosis
MIFsnp_3184	CG	Good_Prognosis
MIFsnp_2943	GG	Good_Prognosis
MIFsnp_2509	GG	Good_Prognosis
MIFsnp_2455	CG	Good_Prognosis
MIFsnp_2388	CG	Good_Prognosis
MIFsnp_2379	GG	Good_Prognosis
MIFsnp_2025	CG	Good_Prognosis
MIFsnp_1971	CG	Good_Prognosis
MIFsnp_1764	GG	Good_Prognosis
MIFsnp_1226	GG	Good_Prognosis
MIFsnp_1165	GG	Good_Prognosis
MIFsnp_832	GG	Poor_prognosis
MIFsnp_752	GG	Poor_prognosis
MIFsnp_728	CG	Poor_prognosis
MIFsnp_3982	GG	Poor_prognosis
MIFsnp_3789	CG	Poor_prognosis
MIFsnp_3688	GG	Poor_prognosis
MIFsnp_3438	CG	Poor_prognosis
MIFsnp_3332	CG	Poor_prognosis
MIFsnp_2793	CG	Poor_prognosis
MIFsnp_2541	GG	Poor_prognosis
MIFsnp_2519	GG	Poor_prognosis
MIFsnp_2437	CG	Poor_prognosis
MIFsnp_1956	GG	Poor_prognosis
MIFsnp_1789	CG	Poor_prognosis
MIFsnp_1515	CG	Poor_prognosis
MIFsnp_1315	GG	Poor_prognosis

## Sheet: rs755622_ccf_DiffExp_Results
Differential Expression CCF cohort rs755622 C* vs GG Corresponds to figure 1
baseMean	log2FoldChange	lfcSE	stat	pvalue	padj	Gene
34.3311	-4.64473	0.937932	-4.95209	7.34199e-07	0.0101695	PRAME
23107.5	3.86041	0.795451	4.8531	1.21544e-06	0.0101695	LTF
288.352	2.56174	0.531633	4.81864	1.44542e-06	0.0101695	PCDHGA11
1132.54	1.07383	0.229678	4.67534	2.9346e-06	0.0154852	PI4KAP1
8.8327	-2.43461	0.528422	-4.60732	4.07884e-06	0.0172184	DDX11L5
67.8843	2.58848	0.574458	4.50595	6.60751e-06	0.0232441	GZMK
26.8136	1.33243	0.300089	4.44009	8.99196e-06	0.0271133	TMEM191B
652.955	2.59175	0.599692	4.3218	1.54759e-05	0.0408312	HLA-DQA2
28.8801	1.76134	0.412873	4.26607	1.98948e-05	0.0466577	SH2D1A
39.2194	2.08314	0.493111	4.22449	2.39479e-05	0.0505469	LINC00861
35.4731	2.30184	0.549959	4.18548	2.84568e-05	0.0546033	CD8B
246.576	1.60625	0.386955	4.151	3.31025e-05	0.0554883	AOX1
492.618	2.16209	0.521778	4.14369	3.41757e-05	0.0554883	CCL5
160.76	1.81628	0.45097	4.02749	5.63754e-05	0.0849939	CD8A
95.6964	-0.555556	0.138563	-4.00942	6.08691e-05	0.0856509	PIN4P1
47.7043	-2.0793	0.526963	-3.94581	7.95306e-05	0.0987442	CHRM5
410.704	2.06053	0.521788	3.94898	7.84865e-05	0.0987442	PCDHGA10
73.1917	2.22065	0.568514	3.90606	9.38135e-05	0.110007	SLC6A20
136.58	1.83166	0.470653	3.89173	9.95308e-05	0.110568	IKZF3
51.6494	2.70643	0.70092	3.86125	0.00011281	0.113384	ROS1
30.983	1.85619	0.480435	3.86356	0.000111746	0.113384	GRAP2
89.5527	1.89697	0.493657	3.84269	0.000121695	0.116756	CST7
668.607	1.43593	0.376613	3.81276	0.000137426	0.126115	NR4A2
910.007	-0.940541	0.250062	-3.76123	0.000169079	0.148698	FRMD5
7.90334	-1.20235	0.330085	-3.64254	0.000269963	0.175806	SNORA84
395.371	-2.87896	0.779247	-3.69454	0.000220286	0.175806	DSG2
54.9953	2.65109	0.724794	3.65772	0.000254473	0.175806	TBX5-AS1
131.199	0.98132	0.269453	3.64189	0.000270639	0.175806	MIF-AS1
113.797	1.50316	0.408794	3.67705	0.000235943	0.175806	HPD
729.038	2.07278	0.563499	3.67841	0.000234692	0.175806	IGKC
11.8692	2.1596	0.592677	3.64381	0.000268635	0.175806	TRAT1
2.26338	1.88369	0.514217	3.66321	0.000249077	0.175806	MIR558
4.85258	2.72291	0.748484	3.6379	0.000274866	0.175806	BSND
11.9476	2.29518	0.634964	3.61466	0.000300739	0.186697	FCRL3
3.16028	-3.89231	1.08378	-3.59143	0.000328866	0.191794	LINC00417
7.98767	2.18218	0.606977	3.59516	0.000324188	0.191794	NPPB
21.6292	2.06358	0.575827	3.58369	0.00033878	0.191794	UBASH3A
18.5563	1.7572	0.491223	3.57719	0.000347306	0.191794	BMX
175.816	1.76323	0.493638	3.57191	0.000354383	0.191794	STEAP4
47.1938	-2.2686	0.641264	-3.5377	0.000403623	0.210224	ZNF676
67.6518	2.04131	0.577519	3.53462	0.000408356	0.210224	FOXD3
15.2538	3.12941	0.889206	3.51933	0.000432645	0.217425	MMP8
22.7354	2.05249	0.585452	3.50582	0.000455206	0.223443	PYHIN1
8.61597	-2.47917	0.71275	-3.47832	0.000504564	0.232919	DDX11L9
1.05522	-2.78837	0.802722	-3.47365	0.000513438	0.232919	MIR5584
753.878	-1.01362	0.292508	-3.46528	0.000529687	0.232919	CPS1
11.1907	1.06534	0.307095	3.46908	0.000522241	0.232919	SLC12A3
71.6674	1.33966	0.385927	3.47129	0.000517973	0.232919	CD5
1580.52	1.51428	0.438242	3.45536	0.000549558	0.236725	CFB
144.585	2.19622	0.637323	3.446	0.000568949	0.239602	ELK2AP
18.2731	1.08219	0.314473	3.44129	0.000578941	0.239602	VPREB3
10.9572	-1.95258	0.574101	-3.40111	0.000671127	0.267273	DDX11L1
235.267	2.21234	0.649901	3.40412	0.000663782	0.267273	HLA-DRB6
16.0083	0.948904	0.279504	3.39495	0.000686406	0.268296	EIF3CL
229.787	1.71716	0.507171	3.38575	0.000709836	0.272409	HLA-DQB2
370.241	1.80022	0.532754	3.37908	0.000727278	0.274119	PCDHGB6
12.3359	2.52114	0.7518	3.35346	0.000798066	0.295523	CAMP
3.90522	4.13963	1.23773	3.34454	0.000824184	0.299932	CRISP3
52.6153	-0.751732	0.225115	-3.33932	0.000839839	0.300449	PCDHGA8
50.9322	1.37151	0.411775	3.33072	0.00086621	0.304718	PDCD1
3697.3	1.94122	0.585841	3.31357	0.000921135	0.317506	FOSB
9.66506	2.32047	0.701028	3.31009	0.000932648	0.317506	P2RY10
101.362	-0.540962	0.164219	-3.29416	0.000987162	0.325563	DNLZ
148.624	1.0837	0.328568	3.29825	0.000972888	0.325563	ZAP70
2856.14	1.59569	0.487272	3.27474	0.00105758	0.338217	CP
3626.34	3.16975	0.967254	3.27706	0.00104896	0.338217	PLA2G2A
319.138	-1.32423	0.405692	-3.26413	0.00109801	0.345907	ABCA6
47.3777	1.42455	0.440543	3.23363	0.00122227	0.365703	TAFA3
71.6173	1.48383	0.459135	3.23179	0.00123016	0.365703	GZMA
257.749	0.797575	0.246064	3.24133	0.00118972	0.365703	TBC1D10C
3440.4	1.24804	0.385477	3.23766	0.00120516	0.365703	RGS2
83.1702	1.58469	0.491854	3.22188	0.00127354	0.372206	MYZAP
3.60693	-2.17662	0.681274	-3.19493	0.00139863	0.372206	OR4N3P
3.50759	3.90642	1.22058	3.20048	0.00137201	0.372206	CEACAM6
858.998	1.00788	0.315706	3.19246	0.00141067	0.372206	PRELP
91.1045	-1.45787	0.456468	-3.1938	0.00140413	0.372206	TBX1
1972.67	-0.419549	0.13117	-3.19851	0.00138142	0.372206	ZNF189
635.501	-0.306581	0.0954014	-3.21359	0.00131085	0.372206	FAM104A
247.82	1.49832	0.469857	3.18889	0.0014282	0.372206	VNN2
147.901	1.64656	0.516347	3.18886	0.00142837	0.372206	CD3E
90.8768	1.09675	0.341591	3.2107	0.00132413	0.372206	CD247
152.718	1.09565	0.345403	3.17209	0.00151347	0.389571	LOC441081
80.9843	1.69971	0.537179	3.16413	0.00155545	0.393768	SLAMF6
26322.3	1.16672	0.368985	3.16196	0.00156709	0.393768	FOS
789.311	1.87185	0.595536	3.14314	0.00167149	0.401853	GBP5
61.8048	1.31318	0.417427	3.1459	0.00165578	0.401853	CD300LB
6.45079	1.62804	0.518683	3.13879	0.00169647	0.401853	GARIN4
2820.71	-2.44269	0.778955	-3.13586	0.00171349	0.401853	H19
42.8776	1.31613	0.419411	3.13803	0.00170085	0.401853	FCN3
438.826	0.803367	0.255146	3.14866	0.0016402	0.401853	ACAP1
2550.31	-0.255732	0.0823125	-3.10685	0.00189094	0.438595	ARHGEF18
14.7444	-0.578946	0.186986	-3.0962	0.00196017	0.44971	RTEL1-TNFRSF6B
1188.03	0.829312	0.268206	3.09207	0.00198768	0.451119	PGAM2
61.0013	1.41701	0.458904	3.08781	0.00201639	0.452765	S1PR4
1113.75	-0.202441	0.0658102	-3.07613	0.00209703	0.465916	PWWP2A
32.8223	-2.56535	0.837244	-3.06405	0.00218366	0.470311	NEUROD4
80.1287	1.70195	0.555324	3.06479	0.00217826	0.470311	CCL8
1573.86	-0.269047	0.0877435	-3.06629	0.00216733	0.470311	RRP1
88.16	1.60492	0.524792	3.05821	0.00222666	0.474728	LCK
173.068	2.59746	0.851654	3.0499	0.00228918	0.483178	SAA2
613.677	1.87175	0.615597	3.04055	0.00236149	0.493504	PRKCG
39.1376	1.54056	0.508223	3.03126	0.00243537	0.503954	CCN5
1.51744	2.52871	0.84102	3.00672	0.00264087	0.50844	TGM7
1205.86	-0.498365	0.166255	-2.9976	0.00272113	0.50844	TLCD5
467.289	-1.54249	0.51195	-3.01296	0.00258711	0.50844	MSTN
31.8849	1.5279	0.508088	3.00715	0.00263709	0.50844	GZMH
29.8039	-1.68195	0.560378	-3.00146	0.00268692	0.50844	ARHGAP40
2401.48	1.16645	0.386184	3.02044	0.00252406	0.50844	STUM
41.7389	1.42434	0.474457	3.00203	0.00268184	0.50844	NFE2
6.38943	2.49077	0.830947	2.9975	0.00272202	0.50844	SULT1E1
857.83	0.941316	0.313579	3.00185	0.00268345	0.50844	OBSCN
172.903	-1.0276	0.34032	-3.0195	0.00253192	0.50844	DDX11L2
118.596	1.58941	0.527902	3.0108	0.00260562	0.50844	CD2
124.779	1.52693	0.511251	2.98666	0.00282041	0.509803	FOLR1
850.834	-0.56508	0.189404	-2.98346	0.00285009	0.509803	ABTB2
3165.56	-0.288247	0.0965909	-2.9842	0.00284321	0.509803	HDGFL2
92.7016	1.06895	0.357739	2.98806	0.00280751	0.509803	HSH2D
44.7008	1.72181	0.575651	2.99106	0.00278009	0.509803	CD3D
235.911	-0.640991	0.215567	-2.97352	0.00294406	0.513557	HERC2P7
15.2434	2.35766	0.792878	2.97355	0.00294373	0.513557	CRH
50.4642	2.67558	0.899216	2.97546	0.00292551	0.513557	CSF3
27.5269	1.41513	0.476488	2.96993	0.0029787	0.515339	PROK2
20.7546	1.34121	0.452684	2.96279	0.00304867	0.518497	CAPN11
91.6605	1.78842	0.605078	2.95568	0.00311978	0.518497	JCHAIN
113.861	1.33414	0.451097	2.95755	0.00310092	0.518497	WNT4
260.586	-0.437647	0.148041	-2.95627	0.00311387	0.518497	ZNHIT2
985.966	1.50217	0.507369	2.96071	0.00306932	0.518497	LRRC2
2006.35	-0.264601	0.0896504	-2.95148	0.00316258	0.519104	FEM1A
156.36	1.03496	0.350775	2.9505	0.00317262	0.519104	SYTL1
76.9115	0.853143	0.289654	2.94538	0.00322554	0.523704	CAPN12
13.2908	1.85576	0.631092	2.94055	0.00327626	0.527878	ICOS
1828.35	-0.917321	0.312759	-2.93299	0.00335712	0.529875	TMEM98
360.472	1.90247	0.648262	2.93472	0.00333845	0.529875	IL6
10.7942	1.40005	0.477447	2.93236	0.00336397	0.529875	CXCR5
78.319	0.932898	0.319145	2.92312	0.00346546	0.538348	LTB
117.42	1.02921	0.35213	2.92282	0.00346877	0.538348	FCMR
17.2535	-1.74687	0.602237	-2.90063	0.00372419	0.549087	HERC2P4
18.4971	-1.48121	0.510855	-2.89947	0.00373799	0.549087	IGFL2
336.594	1.14236	0.39371	2.90153	0.0037135	0.549087	SBSPON
23.9471	0.954965	0.328875	2.90374	0.00368739	0.549087	FUT7
463.573	2.76264	0.950546	2.90637	0.00365644	0.549087	PI3
2392.84	-0.323013	0.11109	-2.90766	0.00364148	0.549087	RPTOR
761.013	0.917335	0.315081	2.91142	0.00359787	0.549087	MMP25
35.2275	-0.848445	0.29269	-2.89879	0.00374608	0.549087	SH2D7
205.889	0.909313	0.313994	2.89595	0.00378008	0.550249	AOC3
237.195	1.11252	0.385301	2.88741	0.00388432	0.561551	NPR1
642.676	1.1687	0.405537	2.88186	0.00395334	0.567281	ALS2CL
521.196	0.466385	0.161948	2.87984	0.00397878	0.567281	DCAF4
205.667	1.43526	0.498737	2.8778	0.00400459	0.567281	CCL4L2
1050.99	-1.21977	0.426631	-2.85908	0.00424876	0.582063	GADD45G
32.7323	1.28882	0.450488	2.86094	0.00422381	0.582063	ARG1
747.119	-0.420614	0.146705	-2.86707	0.00414294	0.582063	FANCL
24.1065	1.75478	0.613579	2.85991	0.00423758	0.582063	SIRPG
161.623	-1.84804	0.645092	-2.86477	0.0041731	0.582063	TRH
3.36598	1.62424	0.56848	2.85717	0.0042744	0.582063	MIXL1
3857.45	1.75534	0.61551	2.85184	0.00434666	0.585637	NNMT
380.596	1.74045	0.610437	2.85115	0.00435614	0.585637	SCRT1
12.7222	0.876107	0.308579	2.83916	0.00452323	0.595684	LINC00629
21.8101	1.63822	0.576837	2.84	0.00451132	0.595684	LINC00968
98.0882	0.719999	0.253725	2.83772	0.00454376	0.595684	TLDC2
32.9324	1.54495	0.544036	2.8398	0.0045142	0.595684	HLA-DPB2
1548.72	-0.836259	0.295419	-2.83076	0.00464377	0.599355	CRYBG3
166.659	1.93569	0.684026	2.82985	0.00465695	0.599355	FEZF1-AS1
20.5626	1.115	0.393632	2.83261	0.00461702	0.599355	CYP1B1-AS1
51.1143	1.15299	0.408157	2.82487	0.00472997	0.601418	KCNE1
14.8906	1.77257	0.627076	2.82672	0.00470275	0.601418	SPTA1
961.685	1.3272	0.471911	2.8124	0.00491732	0.61414	MEGF6
50.0122	1.26631	0.450723	2.80952	0.0049616	0.61414	ANO9
2.8264	2.64788	0.941746	2.81168	0.00492839	0.61414	IFNG
24.1183	-3.70309	1.31848	-2.80862	0.0049755	0.61414	NTS
22.2363	1.70951	0.607374	2.8146	0.00488387	0.61414	CD3G
52.1334	0.890518	0.317653	2.80343	0.00505618	0.62047	MT1L
45.277	-1.54738	0.553111	-2.7976	0.00514836	0.621616	LOC100144595
1.22021	2.31207	0.827842	2.79289	0.00522395	0.621616	SLC9A9-AS1
1092.37	-0.51536	0.184005	-2.80079	0.00509773	0.621616	ATXN7L2
43.2753	-1.85213	0.663767	-2.79033	0.00526536	0.621616	HDC
3611.57	-0.327463	0.117373	-2.78995	0.00527168	0.621616	WIZ
67.3193	1.03783	0.371196	2.7959	0.00517553	0.621616	SLA2
117.635	1.23588	0.44256	2.79258	0.005229	0.621616	CD6
132.922	1.48374	0.532834	2.78461	0.00535923	0.62843	GPC3
614.739	1.36517	0.492334	2.77284	0.00555693	0.637446	LYVE1
4.01662	-3.20163	1.15382	-2.77481	0.00552334	0.637446	PRAC2
11.9993	-2.36496	0.851445	-2.77758	0.00547657	0.637446	MYO3A
12.2823	0.837181	0.301756	2.77436	0.00553098	0.637446	BTG2-DT
1541.83	0.976374	0.352416	2.77051	0.00559678	0.638547	CIITA
53.0823	1.45844	0.52708	2.76702	0.00565718	0.641968	ADTRP
15.3472	-1.60737	0.58147	-2.76432	0.00570424	0.643847	CCDC33
3475.75	-0.458388	0.166127	-2.75926	0.00579327	0.646542	ZNF609
1109.25	-0.297056	0.107668	-2.75899	0.00579797	0.646542	SLC39A3
27.5989	1.2187	0.441919	2.75775	0.00582001	0.646542	KCNJ1
1211.06	-0.598011	0.21704	-2.75531	0.00586365	0.647979	SHB
1679.01	0.671804	0.244392	2.74887	0.00598003	0.657398	MAP3K1
61.4598	1.33806	0.487145	2.74674	0.00601905	0.658259	PROK1
1913.5	-0.311	0.113408	-2.74231	0.00610094	0.663776	EDC3
194.395	0.935587	0.341613	2.73873	0.0061677	0.666666	ST6GALNAC2
258.278	1.45224	0.530822	2.73583	0.00622226	0.666666	INMT
46.8568	-1.62039	0.592114	-2.73662	0.00620738	0.666666	GLYATL2
83.6714	0.794477	0.290951	2.73063	0.00632142	0.67387	SWINGN
319.239	1.51586	0.556104	2.72585	0.00641355	0.679703	JAML
29.8798	-1.35896	0.499149	-2.72256	0.00647785	0.679703	FGF7
220.336	1.27329	0.4679	2.72129	0.00650282	0.679703	WFDC1
73.2663	1.06932	0.392964	2.72118	0.00650495	0.679703	GPR55
6.51322	-1.96401	0.722357	-2.71889	0.00655009	0.681048	ATP12A
49.5906	2.1481	0.791034	2.71557	0.00661627	0.684557	AREG
156.215	1.01797	0.375956	2.70767	0.00677571	0.697634	PTPN22
36.2987	-1.57741	0.582984	-2.70574	0.00681515	0.698288	TSPEAR
3410.56	-0.503174	0.186091	-2.70391	0.00685282	0.698756	BCAR1
11.9217	1.76164	0.653965	2.69378	0.00706458	0.706692	TPSG1
195.75	1.07123	0.39715	2.6973	0.00699033	0.706692	VENTX
3807.95	1.14852	0.425995	2.6961	0.00701564	0.706692	NR4A1
2.80089	3.33993	1.23963	2.69429	0.00705378	0.706692	PHOX2B
1549.23	-0.216373	0.0805448	-2.68637	0.00722336	0.715791	PDCD7
1945.85	1.15504	0.429923	2.68663	0.00721775	0.715791	ATF3
784.375	1.29671	0.483582	2.68146	0.00733021	0.722985	COL14A1
1760.85	0.480968	0.179491	2.67963	0.0073704	0.723567	IER5
36.6614	2.1087	0.789035	2.67251	0.00752869	0.735686	LBP
2415.84	0.898167	0.33674	2.66724	0.00764771	0.73735	LRRK2
668.199	-0.259184	0.0979142	-2.64705	0.00811968	0.73735	C19orf47
31.9855	0.83721	0.31548	2.65377	0.00795983	0.73735	CD200R1
43.9982	1.21507	0.455479	2.66767	0.00763791	0.73735	SCML4
79.0969	0.658945	0.248055	2.65644	0.007897	0.73735	LINC00324
30.9154	1.3875	0.524332	2.64622	0.0081396	0.73735	GPR171
363.955	1.87247	0.707208	2.64769	0.00810426	0.73735	IGHM
417.64	1.48543	0.557794	2.66304	0.00774372	0.73735	IL7R
50.247	0.982059	0.370554	2.65025	0.00804331	0.73735	IRF4
75.9858	0.548197	0.205641	2.6658	0.00768051	0.73735	TLR9
6416.68	-0.484216	0.182226	-2.65723	0.0078786	0.73735	LRRC8A
1543.95	-0.586828	0.221526	-2.64903	0.00807231	0.73735	PROX1
1573.12	1.65401	0.622118	2.65868	0.00784479	0.73735	SLC12A5
32.7666	-0.828105	0.312585	-2.64921	0.00806795	0.73735	RSPH10B2
337.448	0.655338	0.246123	2.66264	0.00775301	0.73735	SLC19A3
71.3956	1.39302	0.526055	2.64805	0.00809566	0.73735	IL18RAP
20.8702	0.96887	0.36396	2.66203	0.00776717	0.73735	CPA5
1490.72	-0.253409	0.0958456	-2.64393	0.00819503	0.739199	ASPSCR1
88.5633	1.07526	0.40725	2.64028	0.00828369	0.743735	PLN
27.4402	-0.947555	0.359062	-2.63897	0.00831579	0.743735	FAM222A-AS1
1135.7	-0.212365	0.0805959	-2.63494	0.0084152	0.74945	WDR44
26.6458	-1.10317	0.419254	-2.63127	0.0085067	0.754416	TRPV5
12.5308	1.77693	0.67572	2.62969	0.00854638	0.754763	FASLG
172.249	0.448197	0.171067	2.62002	0.00879255	0.75733	PSMD6-AS2
57.7749	-1.22854	0.468689	-2.62123	0.00876121	0.75733	DHRS2
513.799	-1.17646	0.448606	-2.62248	0.00872926	0.75733	PCBP3
454.041	-1.25991	0.480081	-2.62438	0.00868076	0.75733	PCDHGB7
45.5163	1.05427	0.401824	2.62372	0.00869744	0.75733	PCDHA7
854.017	-0.279698	0.10673	-2.62062	0.00877692	0.75733	NOC4L
580.408	-0.364226	0.139087	-2.6187	0.00882661	0.75733	SLC25A51
271.704	1.10892	0.42415	2.61445	0.00893721	0.760636	IL2RG
0.698687	-2.42465	0.927255	-2.61487	0.00892616	0.760636	SNORD114-18
1923.72	0.620734	0.238013	2.60798	0.00910771	0.765405	NBEAL2
567.741	-1.41832	0.544181	-2.60633	0.00915177	0.765405	KCNK2
7.11662	1.57322	0.602881	2.6095	0.00906745	0.765405	LCN2
99.1777	1.2474	0.478761	2.60548	0.00917456	0.765405	ASB2
10.2988	-0.790001	0.303147	-2.606	0.00916065	0.765405	NRON
12.1859	1.3192	0.507408	2.59987	0.00932584	0.766504	LINC00887
10570.5	1.00943	0.388039	2.60137	0.00928526	0.766504	DUSP1
20.3431	-0.826778	0.318039	-2.59961	0.00933299	0.766504	CCDC168
408.29	0.818709	0.314658	2.6019	0.00927078	0.766504	ZIC4
6.39287	1.7359	0.668217	2.59781	0.00938203	0.767545	RHEX
37.3412	1.3944	0.537094	2.5962	0.0094261	0.768172	ANKRD1
3341.26	0.686251	0.26492	2.59041	0.00958621	0.772451	ARHGEF25
4.90688	1.93358	0.745939	2.59214	0.00953817	0.772451	GCOM1
1119.3	-0.345929	0.133651	-2.58829	0.00964527	0.772451	NFKBIL1
2469.55	-0.30863	0.119268	-2.58771	0.00966158	0.772451	PNPO
795.679	1.36044	0.525216	2.59025	0.00959055	0.772451	CH25H
11.1965	-1.53677	0.594372	-2.58554	0.0097227	0.774404	TSPEAR-AS2
918.106	-0.265685	0.102834	-2.58364	0.00977638	0.775752	CACTIN
5.07926	1.82766	0.708559	2.5794	0.00989714	0.782393	LMX1B
167.759	-1.4766	0.572943	-2.57722	0.00995987	0.784414	LRRIQ1
477.345	1.20429	0.470454	2.55985	0.0104717	0.789381	LILRB2
1.69186	-1.51452	0.590499	-2.56481	0.0103231	0.789381	RBMXL3
22.0401	-1.41666	0.550883	-2.57161	0.0101226	0.789381	FUT3
58.8721	-0.674766	0.26342	-2.56156	0.0104202	0.789381	LOC339666
238.016	0.630003	0.245975	2.56125	0.0104297	0.789381	ITGA2B
24.0613	1.56484	0.610075	2.565	0.0103175	0.789381	LY9
4450.74	-0.275165	0.107479	-2.56018	0.0104618	0.789381	RSF1
1207.04	-0.286739	0.111621	-2.56886	0.0102034	0.789381	MAP2K5
1289.2	2.05818	0.802352	2.56518	0.0103122	0.789381	SLN
11572.1	0.988924	0.385581	2.56476	0.0103247	0.789381	ZFP36
34.7853	2.40766	0.937974	2.56688	0.0102619	0.789381	DLK1
3144.19	-0.296622	0.115563	-2.56676	0.0102654	0.789381	GTF3C5
4047.03	-0.171027	0.0669811	-2.55336	0.0106688	0.799331	PTCD3
198.084	1.14753	0.449481	2.55302	0.0106795	0.799331	CD48
74.9945	-1.43287	0.562025	-2.54947	0.0107886	0.800046	GLIS1
6.16399	1.09265	0.428657	2.54902	0.0108027	0.800046	NAT8B
13.7796	1.74988	0.685948	2.55104	0.0107401	0.800046	LINC00473
38.3724	0.828318	0.325556	2.54432	0.0109491	0.803009	BABAM2-AS1
50.2525	1.23146	0.484461	2.54192	0.0110247	0.803009	GZMB
1168.01	-0.320792	0.126214	-2.54165	0.011033	0.803009	RNF126
2862.62	-0.214687	0.0844051	-2.54353	0.0109737	0.803009	FAM193A
5821.53	-0.270301	0.106252	-2.54397	0.01096	0.803009	HGS
912.033	0.747937	0.294605	2.53878	0.0111241	0.806861	NLRP1
2339.73	0.811261	0.320046	2.53483	0.0112503	0.813216	THBS4
55.8286	0.989268	0.390646	2.53239	0.0113287	0.816094	COCH
57.4363	-0.742607	0.293649	-2.52889	0.0114423	0.818684	H2BP1
1879.69	-0.208067	0.0822603	-2.52937	0.0114266	0.818684	GUF1
1388.5	1.20193	0.476271	2.52363	0.011615	0.820073	OLFML2A
58.5786	0.909896	0.360565	2.52352	0.0116185	0.820073	GUCY2C
222.394	0.357952	0.141822	2.52395	0.0116044	0.820073	HYAL1
110.747	-0.683173	0.270646	-2.52423	0.0115951	0.820073	SKOR1
148.567	-1.4085	0.558398	-2.52239	0.0116559	0.820073	TSHR
1960.45	-0.262672	0.104345	-2.51734	0.0118243	0.823684	TLK2
2087.03	-0.279517	0.110973	-2.51878	0.0117761	0.823684	SPOUT1
208.671	1.56696	0.622386	2.51767	0.0118133	0.823684	TESPA1
34.1147	2.00594	0.797806	2.51432	0.0119264	0.825344	CCL18
74.576	-0.821865	0.326855	-2.51446	0.0119213	0.825344	ANKDD1B
84.1545	1.25946	0.502143	2.50816	0.0121361	0.831679	CD96
3324.9	-0.389115	0.155125	-2.50839	0.0121281	0.831679	NDUFS7
25.2136	1.26708	0.505071	2.50872	0.0121168	0.831679	TRPA1
4693.29	-0.334529	0.133542	-2.50505	0.0122434	0.836314	GIPC1
63.9181	1.71344	0.685902	2.49808	0.012487	0.836908	SMYD1
44.2765	1.22627	0.490016	2.50251	0.0123315	0.836908	EGFL6
292.832	-1.18491	0.473896	-2.50036	0.0124069	0.836908	TPTEP1
285.298	-0.737142	0.294746	-2.50094	0.0123865	0.836908	SMIM5
25.7897	-1.06124	0.424839	-2.49799	0.01249	0.836908	MYO18B
64.5863	1.43166	0.572871	2.49909	0.0124514	0.836908	IL1RL1
28.7465	-1.74437	0.699092	-2.4952	0.0125888	0.840857	POU2F3
12.5827	1.18616	0.476142	2.49118	0.0127319	0.841184	CEACAM8
61.5656	1.87936	0.756858	2.4831	0.0130243	0.841184	EREG
907.86	0.978389	0.392701	2.49144	0.0127228	0.841184	FRZB
4994.37	0.440049	0.177178	2.48366	0.0130041	0.841184	NIPSNAP2
1015.18	1.44282	0.580859	2.48394	0.0129939	0.841184	ANPEP
304.426	-0.331169	0.133303	-2.48433	0.0129796	0.841184	N6AMT1
37.6989	1.17139	0.472198	2.48072	0.0131117	0.841184	TNFRSF9
142.29	1.07911	0.434742	2.48218	0.013058	0.841184	NKG7
10.8207	-0.848746	0.340814	-2.49035	0.0127616	0.841184	CELA2A
53.6279	0.484496	0.195028	2.48424	0.0129827	0.841184	SNORA81
975.863	-0.757593	0.304332	-2.48937	0.0127971	0.841184	TMC7
816.258	-0.573734	0.230104	-2.49338	0.0126535	0.841184	DOHH
2561.6	-0.488147	0.196698	-2.48171	0.0130755	0.841184	HOMER3
209.57	0.755672	0.30496	2.47794	0.0132144	0.845201	ITGB7
3.08713	1.91076	0.771475	2.47676	0.0132579	0.845424	MAB21L1
16.1429	-1.37613	0.556021	-2.47496	0.0133253	0.847159	SPATS1
7342.27	1.22887	0.497169	2.47174	0.0134459	0.847452	CCN1
4.53407	-1.64353	0.665248	-2.47055	0.0134905	0.847452	APOBEC4
101.504	-1.35183	0.54664	-2.47297	0.0133995	0.847452	TEX15
2755.46	0.328094	0.1328	2.47059	0.0134889	0.847452	NUMB
911.728	-0.257717	0.104499	-2.46622	0.0136547	0.85058	METTL2A
3465.87	-0.211235	0.0856571	-2.46605	0.0136612	0.85058	SMPD4
351.959	0.699379	0.283599	2.46609	0.0136599	0.85058	TRAF3IP3
42.2198	0.979213	0.397784	2.46167	0.0138292	0.85599	APCDD1L-DT
39.0983	-0.9231	0.374957	-2.46188	0.0138209	0.85599	GNG8
1851.18	1.31605	0.535327	2.45839	0.013956	0.861314	LYZ
3.89914	-1.24973	0.51105	-2.44543	0.0144682	0.862653	TEX48
8.83725	-0.903569	0.368927	-2.44919	0.014318	0.862653	PBX1-AS1
68.8133	-0.592393	0.241128	-2.45676	0.0140196	0.862653	LINC01023
30.6382	-1.41747	0.579006	-2.44811	0.0143607	0.862653	CFTR
133.837	1.36847	0.557586	2.45427	0.0141171	0.862653	FCGR3B
1077.9	-0.468654	0.191575	-2.44632	0.0144322	0.862653	RTTN
192.311	1.25067	0.509994	2.45232	0.014194	0.862653	GLI1
1072.5	1.15688	0.472501	2.44842	0.0143486	0.862653	HSPA7
4077.24	0.903282	0.368509	2.45118	0.014239	0.862653	LFNG
5.87286	-2.32168	0.945466	-2.4556	0.0140651	0.862653	PPY
18.924	1.30722	0.534267	2.44676	0.0144146	0.862653	TRPC7
2.09971	1.90966	0.780472	2.4468	0.0144131	0.862653	NKX2-4
15957.3	-0.287954	0.117961	-2.4411	0.0146425	0.86318	YWHAQ
939.77	1.22119	0.500458	2.44014	0.0146815	0.86318	FBLN2
2537.19	-0.286383	0.117297	-2.44151	0.0146258	0.86318	LTN1
34.5811	-1.12818	0.462065	-2.4416	0.0146222	0.86318	HMSD
22.2161	-1.80251	0.737638	-2.44362	0.0145406	0.86318	C14orf180
73.7872	1.24396	0.511513	2.43193	0.0150188	0.871578	LINC00924
219.795	-0.475375	0.195373	-2.43317	0.0149673	0.871578	CCDC138
26010	0.528261	0.217432	2.42954	0.015118	0.871578	HLA-E
9.31091	-1.45284	0.596759	-2.43456	0.0149099	0.871578	FOXA3
56.753	1.56358	0.643259	2.43071	0.0150692	0.871578	CXCR1
22.1337	1.34974	0.555557	2.42952	0.0151189	0.871578	SLAMF1
338.868	0.771908	0.317631	2.4302	0.0150904	0.871578	HMCN1
169.296	0.619625	0.25513	2.42866	0.0151546	0.871578	ATP2C2
4955.69	-0.244056	0.100651	-2.42477	0.015318	0.878579	MED24
33.6848	1.22761	0.506602	2.42323	0.0153833	0.879935	LINC02458
20.9267	1.09686	0.452984	2.4214	0.0154607	0.881972	TIMD4
36.3404	1.26513	0.522797	2.41993	0.0155236	0.88317	NLRP6
5101.56	-0.262512	0.108643	-2.41629	0.0156797	0.884899	MGRN1
30.3578	1.0442	0.432033	2.41695	0.0156513	0.884899	MB
2252.92	-0.195816	0.0810165	-2.41699	0.0156494	0.884899	OGFOD1
78.0392	1.23424	0.511201	2.4144	0.0157613	0.887127	IL10
203.075	0.731155	0.302967	2.41331	0.0158082	0.887405	TMPRSS9
77.0438	-0.585611	0.243313	-2.40683	0.0160919	0.889379	SH3RF3-AS1
1.55678	2.18512	0.907459	2.40796	0.016042	0.889379	ENAM
52.7101	1.67509	0.695899	2.40709	0.0160804	0.889379	ADH1B
1854.48	-0.363296	0.15095	-2.40673	0.0160962	0.889379	ANKS6
2874.32	-0.276457	0.11476	-2.40901	0.015996	0.889379	THOP1
390.029	0.768762	0.319258	2.40797	0.0160415	0.889379	CMAHP
11.6629	0.650669	0.27069	2.40374	0.0162281	0.892164	SFTPB
211.77	-1.01848	0.424051	-2.40178	0.0163157	0.892164	TLL2
15.2566	-0.714033	0.297238	-2.40223	0.0162956	0.892164	PLA2G10
450.762	-0.312972	0.130206	-2.40367	0.0162313	0.892164	SLX9
7051.47	-0.360776	0.150387	-2.39899	0.0164405	0.896664	VPS13C
1723.79	-0.335434	0.139984	-2.39623	0.0165649	0.897635	CHERP
442.806	-1.17902	0.492177	-2.39552	0.0165969	0.897635	IP6K3
142.761	0.554368	0.231653	2.3931	0.0167067	0.897635	MBNL1-AS1
1361.93	-0.498239	0.208114	-2.39406	0.0166628	0.897635	PBX3
4560.02	-0.199362	0.0833121	-2.39295	0.0167134	0.897635	SAFB
9.44462	2.96281	1.2381	2.39304	0.0167093	0.897635	MIR650
2455.55	-0.834082	0.349185	-2.38866	0.0169101	0.903598	PIK3C2B
277.043	-0.365297	0.152928	-2.3887	0.0169083	0.903598	ROCK1P1
171.543	0.908737	0.380904	2.38573	0.017045	0.903944	CALHM6
54.2997	1.47833	0.619513	2.38628	0.01702	0.903944	NRAP
26.714	1.79619	0.752361	2.38741	0.0169676	0.903944	SSTR3
116.924	1.01181	0.424278	2.38478	0.0170892	0.904016	VNN1
74.8195	0.804898	0.338058	2.38095	0.0172682	0.904417	ADGRG5
4622.9	-0.34468	0.14468	-2.38236	0.0172023	0.904417	FRYL
1.2604	-2.31557	0.972467	-2.38113	0.0172596	0.904417	KRTDAP
27.741	-1.16021	0.486945	-2.38262	0.01719	0.904417	WNT11
200.298	1.04424	0.439468	2.37615	0.0174944	0.91174	ITIH2
4.03989	-1.37712	0.579497	-2.3764	0.0174823	0.91174	SI
3747.3	-0.207829	0.087532	-2.37432	0.0175814	0.911771	RFC1
10.2724	1.29894	0.546987	2.37472	0.0175623	0.911771	C4BPB
31.4519	1.02637	0.432595	2.37258	0.0176644	0.913832	TXK
1721.36	1.11897	0.472064	2.37038	0.0177698	0.915155	EGR2
8.0478	1.62815	0.686913	2.37024	0.0177767	0.915155	SLC22A10
12.7502	1.20192	0.507589	2.36791	0.0178889	0.916457	LINC01915
357.973	0.817166	0.344976	2.36876	0.0178477	0.916457	RUNX3
6.14054	1.43024	0.604683	2.36527	0.018017	0.920788	APOA2
29.4044	0.701399	0.296664	2.36429	0.0180647	0.920995	CFLAR-AS1
726.74	0.334002	0.141361	2.36276	0.0181393	0.922571	SLC25A30
1.39026	-3.51779	1.49247	-2.35703	0.0184219	0.925466	TMEM239
4407.77	0.492171	0.208841	2.35668	0.0184391	0.925466	PNRC1
5.80161	-0.850424	0.360919	-2.35627	0.0184593	0.925466	CYP7A1
104.152	0.908447	0.385532	2.35635	0.0184557	0.925466	CYP21A2
51.0665	0.626265	0.265744	2.35664	0.0184409	0.925466	PRRG2
1.20669	1.86049	0.789042	2.35791	0.0183779	0.925466	SNORD114-5
150.347	-0.813638	0.345471	-2.35516	0.0185149	0.926051	PLS1
1.66429	-1.9486	0.833725	-2.33722	0.0194277	0.926614	NA
8.01877	-0.864877	0.376816	-2.29522	0.0217204	0.926614	FAM27C
54.6486	-2.12805	0.930146	-2.28787	0.0221452	0.926614	CDH7
24.2521	1.0577	0.452942	2.33519	0.0195337	0.926614	SLFN12L
4.63611	-0.936294	0.399011	-2.34653	0.0189489	0.926614	C8orf44-SGK3
8.08077	0.74423	0.323116	2.30329	0.0212625	0.926614	HCG9
5.94058	-2.00693	0.873487	-2.29761	0.0215842	0.926614	LBX1
4029.64	-0.244141	0.105597	-2.31202	0.0207768	0.926614	NACC1
12.783	1.00395	0.435351	2.30606	0.0211073	0.926614	CHRND
56.3009	0.683314	0.292021	2.33995	0.0192864	0.926614	TNFRSF14-AS1
1470.84	0.841365	0.367637	2.28857	0.0221041	0.926614	GBP4
1455.36	-0.217205	0.0941752	-2.30639	0.0210886	0.926614	COX11
125.921	0.863941	0.375649	2.29987	0.0214558	0.926614	APOBEC3D
152.955	-1.26151	0.539231	-2.33947	0.0193112	0.926614	PABPC5
7558.47	-0.523582	0.223553	-2.34209	0.0191759	0.926614	SESN3
30.8839	0.970431	0.421516	2.30224	0.0213215	0.926614	SAMD3
12.0705	1.01575	0.442597	2.29499	0.0217337	0.926614	CXorf65
131.688	-1.17789	0.5154	-2.28539	0.0222899	0.926614	KANK4
2.41459	4.13907	1.76242	2.34852	0.0188483	0.926614	DEFA4
309.735	-1.01505	0.436739	-2.32416	0.0201167	0.926614	ADAMTS17
79.996	-1.19129	0.519874	-2.29149	0.0219349	0.926614	DLX2
8541.84	-0.234835	0.102019	-2.30188	0.021342	0.926614	DYNC1I2
254.565	-1.39052	0.594539	-2.33882	0.0193448	0.926614	SEMA3D
6540.53	-0.268235	0.115345	-2.32551	0.020045	0.926614	CIC
103.136	1.24639	0.539078	2.31208	0.0207732	0.926614	MCOLN2
406.065	1.03449	0.452535	2.28599	0.0222548	0.926614	TMIE
1959.77	-0.308418	0.131943	-2.33751	0.0194127	0.926614	C2CD3
260.209	0.679375	0.296089	2.29449	0.0217623	0.926614	GCH1
139.72	1.02141	0.439357	2.3248	0.0200829	0.926614	GJA5
1039.82	-0.23468	0.100841	-2.32722	0.0199538	0.926614	ZNF777
105.719	0.919565	0.39474	2.32955	0.01983	0.926614	C16orf54
44.7682	-0.97236	0.423902	-2.29383	0.0218002	0.926614	ODF3L2
12.6404	-1.37929	0.596094	-2.31388	0.0206745	0.926614	LOC285889
3.33802	1.96957	0.854178	2.30581	0.0211213	0.926614	HOXB8
562.676	0.551423	0.236482	2.33177	0.0197126	0.926614	ICAM3
29.3453	1.73721	0.738749	2.35156	0.0186947	0.926614	NMRAL2P
763.706	1.23162	0.528529	2.33028	0.0197912	0.926614	IL1B
122.454	1.17755	0.511867	2.30051	0.0214193	0.926614	ITK
12.1739	1.1046	0.481593	2.29364	0.0218112	0.926614	LOC392232
23.4765	-0.52771	0.230881	-2.28564	0.0222754	0.926614	GLUD1P2
2348.45	0.636371	0.274117	2.32153	0.0202583	0.926614	MMP19
1323.22	0.330151	0.141542	2.33253	0.0196728	0.926614	MOCS1
126.8	0.927147	0.40572	2.28519	0.0223016	0.926614	MUC4
374.728	0.793387	0.33758	2.35022	0.0187623	0.926614	ATP2A3
1129.77	-0.235862	0.10114	-2.33203	0.0196993	0.926614	PDCL
73.6013	-0.35197	0.151371	-2.32521	0.0200608	0.926614	GPR89B
697.078	-0.248313	0.10788	-2.30175	0.0213492	0.926614	PIAS4
3947.82	0.392859	0.168376	2.33322	0.0196364	0.926614	POR
4024.25	-0.347253	0.151255	-2.29582	0.0216863	0.926614	CCDC93
54.6177	0.885184	0.386862	2.28811	0.0221312	0.926614	MOCOS
903.693	-0.557532	0.237444	-2.34805	0.0188718	0.926614	LRRC1
2102.97	-1.15179	0.502083	-2.29402	0.0217894	0.926614	ASIC4
854.517	-0.708968	0.304815	-2.3259	0.0200241	0.926614	PCDHB10
20.7045	1.06696	0.462095	2.30896	0.020946	0.926614	CRTAM
2639.63	1.47844	0.645251	2.29126	0.0219484	0.926614	S100A9
7.89808	1.84162	0.799764	2.30271	0.0212953	0.926614	CCL13
889.638	-1.01902	0.439676	-2.31766	0.020468	0.926614	SDC1
467.839	0.911488	0.392704	2.32106	0.0202838	0.926614	SECTM1
2136.37	-0.213401	0.0919737	-2.32024	0.0203276	0.926614	MLST8
47.7803	0.88583	0.386184	2.2938	0.0218019	0.926614	CASP4LP
242.972	0.753056	0.320496	2.34966	0.0187906	0.926614	NA
1312.71	-0.428717	0.187292	-2.28903	0.0220777	0.926614	GAREM1
13.7187	1.42272	0.618725	2.29944	0.0214801	0.926614	BPI
5569.75	1.42221	0.616435	2.30716	0.0210459	0.926614	THBS1
8488.9	1.01828	0.439562	2.31657	0.020527	0.926614	SERPING1
18.374	-1.50344	0.63929	-2.35173	0.0186863	0.926614	TP53TG3D
342.965	-1.24402	0.536968	-2.31675	0.0205171	0.926614	TMEM229A
3199.71	1.81371	0.780628	2.3234	0.0201577	0.926614	VSNL1
8065.38	0.655975	0.284125	2.30875	0.0209572	0.926614	BTG2
1054.95	-0.225924	0.0974324	-2.31878	0.0204068	0.926614	CHMP6
43.8915	0.676295	0.291357	2.32119	0.0202767	0.926614	EPHX3
34.3905	1.38615	0.603945	2.29516	0.0217241	0.926614	TREML2
99.7101	0.863337	0.377553	2.28667	0.0222153	0.926614	PNPLA3
343.395	-1.11624	0.480073	-2.32516	0.0200636	0.926614	ASXL3
854.203	0.606863	0.26337	2.30422	0.0212102	0.926614	RASSF5
234.355	-0.36104	0.156591	-2.30563	0.0211313	0.926614	ZBED3
4928.7	-0.461018	0.200397	-2.30052	0.0214189	0.926614	DOT1L
30.5281	1.59585	0.679915	2.34713	0.0189185	0.926614	ADGRE3
7.02903	1.03238	0.450155	2.29338	0.0218259	0.926614	EIF3C
340.555	1.46948	0.628618	2.33764	0.0194061	0.926614	TNFSF14
5025.2	-0.33336	0.142622	-2.33737	0.0194199	0.926614	MTMR4
1272.86	0.768209	0.330119	2.32706	0.0199619	0.926614	SLFN11
13.7269	1.35241	0.58626	2.30684	0.021064	0.926614	MS4A1
1077.84	1.22752	0.535993	2.29017	0.0220113	0.926614	ENTPD2
11.6144	1.33694	0.572162	2.33664	0.0194578	0.926614	CD40LG
4483.32	-0.386767	0.167896	-2.30362	0.0212441	0.926614	ZFYVE16
1165.42	1.27005	0.55612	2.28377	0.0223853	0.928264	PTGS2
2215.3	-0.248945	0.109067	-2.2825	0.0224599	0.929531	CCDC124
175.626	1.12204	0.491949	2.28081	0.0225597	0.930017	FMO2
20.1811	1.19302	0.522942	2.28136	0.0225272	0.930017	CXCR3
2314.19	0.918871	0.403163	2.27916	0.0226577	0.932235	HLA-DOA
21.2887	-1.26659	0.555957	-2.27821	0.022714	0.932734	HES2
199.505	-1.0152	0.445862	-2.27693	0.0227905	0.933402	AKNAD1
348.982	-0.966116	0.424395	-2.27646	0.0228188	0.933402	KIF26A
1890.25	-0.241217	0.106169	-2.272	0.0230866	0.940481	SNX18
961.948	-0.426292	0.187682	-2.27136	0.0231255	0.940481	NCKAP5
4811.97	-0.211472	0.0930861	-2.27178	0.0230995	0.940481	EP400
1.51189	-1.93129	0.851343	-2.26852	0.0232977	0.945118	REG4
636.987	-0.27803	0.122588	-2.268	0.0233291	0.945118	LRIG2
63.8068	1.12256	0.496008	2.26319	0.0236242	0.945503	FABP4
3683.31	-0.224006	0.0989505	-2.26382	0.023585	0.945503	TBC1D10B
166.788	1.07869	0.476066	2.26584	0.0234614	0.945503	TRAC
9.79196	-0.943157	0.416455	-2.26473	0.0235293	0.945503	MIR125B2
298.41	0.783463	0.346357	2.26201	0.0236969	0.945503	PI15
19.7201	1.08055	0.47696	2.2655	0.023482	0.945503	PRRX2
1821.36	-0.315886	0.139627	-2.26235	0.0236758	0.945503	ATOSA
256.152	-0.310318	0.137077	-2.26383	0.0235846	0.945503	ZNF628
2089.93	-0.322793	0.142792	-2.26058	0.0237851	0.947125	FKTN
85.6579	0.687701	0.304306	2.2599	0.0238273	0.947125	LINC00937
70.6721	0.763151	0.338104	2.25715	0.0239987	0.952142	PRSS50
66.5974	-0.607648	0.269301	-2.25639	0.0240465	0.95225	CHRNA5
30.2764	1.23945	0.549518	2.25551	0.0241011	0.952624	SFRP5
41.8219	1.35095	0.599203	2.25458	0.0241595	0.95315	NLRP12
263.809	1.31044	0.583384	2.24627	0.0246864	0.959588	CR1
1384.6	0.39936	0.177788	2.24627	0.0246864	0.959588	CREM
338.069	0.408115	0.181646	2.24676	0.0246553	0.959588	NLRC3
2807.32	-0.371167	0.16519	-2.24691	0.0246459	0.959588	SKA2
627.651	-0.230072	0.10231	-2.24877	0.0245271	0.959588	INIP
5.471	1.39002	0.618468	2.24752	0.024607	0.959588	MPHOSPH10P1
647.283	-0.330218	0.146762	-2.25002	0.0244475	0.959588	ZNF205
1746.2	-0.212701	0.094502	-2.25075	0.0244011	0.959588	TMEM128
22.6267	-0.903655	0.402771	-2.2436	0.0248584	0.961498	CERS3
72.6328	0.84498	0.37701	2.24127	0.0250089	0.961498	FMO3
24.8937	-0.624998	0.278611	-2.24326	0.0248798	0.961498	LOC338963
5622.86	-0.225597	0.10057	-2.24318	0.024885	0.961498	SGTA
11.8869	-1.15075	0.513401	-2.24142	0.024999	0.961498	SRD5A2
1.74671	3.03767	1.3546	2.24248	0.0249304	0.961498	CFHR5
769.557	0.489146	0.218326	2.24044	0.0250622	0.961796	CASP8
288.17	0.179846	0.0803376	2.23863	0.0251801	0.962819	MCEE
14.4121	-1.23299	0.550698	-2.23896	0.0251584	0.962819	ABCB11
1266.55	-0.241911	0.108375	-2.23216	0.0256041	0.965767	C19orf25
452.206	-0.777597	0.347989	-2.23454	0.0254474	0.965767	LINC01102
4978.24	-0.270798	0.121329	-2.23192	0.02562	0.965767	HCFC1
11.5543	-1.40532	0.628514	-2.23595	0.0253552	0.965767	LRRC18
15854.6	-0.486947	0.218178	-2.23187	0.0256232	0.965767	NFIX
2.77072	1.12345	0.502703	2.23482	0.0254293	0.965767	H2AB3
3792.84	0.372126	0.16668	2.23259	0.0255763	0.965767	LRRFIP1
1212.09	0.494953	0.221688	2.23265	0.0255718	0.965767	CD83
881.784	-0.252247	0.113132	-2.22967	0.0257691	0.966682	HSD17B1
15.3628	1.08348	0.485862	2.23001	0.0257466	0.966682	TNNT3
9485.98	-0.188675	0.0846292	-2.22944	0.0257849	0.966682	AP3D1
4018.09	-0.708631	0.318848	-2.22247	0.0262512	0.970376	TENM4
6324.64	-0.387663	0.174062	-2.22716	0.0259369	0.970376	LSS
1.3655	-2.03407	0.914397	-2.2245	0.0261151	0.970376	NF1P2
1950.83	-0.241349	0.108594	-2.2225	0.0262498	0.970376	VPS18
0.798828	2.39525	1.07723	2.22352	0.0261809	0.970376	TCP10L3
2770.82	-0.163177	0.073346	-2.22475	0.0260979	0.970376	ATG12
1032.07	-0.260252	0.116988	-2.2246	0.0261082	0.970376	CTDP1
1757.96	0.725221	0.326082	2.22405	0.0261454	0.970376	CD34
1605.34	0.501549	0.225921	2.22002	0.0264177	0.972372	BTN3A3
946.973	-0.310888	0.140057	-2.21972	0.0264378	0.972372	ZNF407-AS1
65.6185	-0.450736	0.203129	-2.21896	0.0264895	0.972372	ZNRF2P1
1144.44	-0.831998	0.374879	-2.21938	0.026461	0.972372	FAM222A
1748.31	-0.233719	0.105419	-2.21704	0.0266202	0.973781	INTS14
637.484	-0.292074	0.131702	-2.21768	0.0265764	0.973781	ZNF414
828.198	-0.162337	0.0732763	-2.21541	0.026732	0.974494	TACO1
2436.96	0.726302	0.32781	2.21562	0.0267177	0.974494	PTPRC
2.65768	-1.5395	0.695734	-2.21277	0.0269135	0.976731	TEX19
5394.31	0.819934	0.370592	2.2125	0.0269322	0.976731	PDGFRB
1863.49	-0.265283	0.119868	-2.21313	0.0268886	0.976731	ICE2
2260.45	-0.43793	0.198086	-2.21081	0.0270493	0.977618	CANT1
767.558	0.578001	0.26137	2.21143	0.027006	0.977618	APOL3
270.239	-1.4473	0.655554	-2.20775	0.0272616	0.980257	DLX5
118.445	1.78084	0.806324	2.20859	0.0272034	0.980257	TBX5
56.2423	1.27216	0.576144	2.20805	0.0272404	0.980257	KCNK5
16463.4	-0.992542	0.449738	-2.20693	0.0273188	0.980644	CERCAM
13521.5	-0.348915	0.158162	-2.20606	0.0273797	0.98116	FMNL2
4.76126	-1.89818	0.863302	-2.19874	0.0278966	0.982142	LOC100506422
32.6847	0.76648	0.347717	2.20432	0.0275019	0.982142	C5orf58
47.7375	0.986588	0.447965	2.20238	0.0276387	0.982142	NPAS4
14.469	1.30055	0.5907	2.20171	0.0276857	0.982142	GRP
995.76	-0.24854	0.113054	-2.19842	0.027919	0.982142	SLC2A8
1020.94	-0.277243	0.125975	-2.20078	0.0277513	0.982142	BICRA
2.37751	1.80155	0.817104	2.20479	0.0274685	0.982142	MIR222
3746.36	-0.283537	0.128933	-2.1991	0.0278707	0.982142	CDK5RAP2
145.381	-0.441706	0.200826	-2.19945	0.0278459	0.982142	PCDHGA6
973.088	0.664012	0.302012	2.19863	0.0279042	0.982142	ARHGAP9
616.08	-0.277748	0.12608	-2.20294	0.0275988	0.982142	ZBTB45
111.92	-0.664546	0.302395	-2.19761	0.027977	0.982548	TMEM139
144.333	-1.26441	0.57803	-2.18745	0.0287093	0.983644	HPN-AS1
3.82205	0.923116	0.421714	2.18897	0.0285993	0.983644	FILNC1
422.169	0.642258	0.293765	2.1863	0.0287938	0.983644	RGS14
11.1832	1.53453	0.700346	2.19111	0.0284441	0.983644	FCRL1
317.972	1.19912	0.546401	2.19458	0.0281936	0.983644	CPXM2
34.4262	0.720561	0.329392	2.18755	0.0287025	0.983644	EPHA1
406.342	0.707242	0.322093	2.19577	0.0281087	0.983644	ARHGEF15
78.5171	2.04429	0.934074	2.18857	0.0286281	0.983644	KCNV1
4813.83	-0.184188	0.0841014	-2.19007	0.0285195	0.983644	GPS1
2013.81	-0.424035	0.193069	-2.19628	0.0280718	0.983644	WASH3P
444.123	0.4733	0.215907	2.19215	0.0283685	0.983644	TMEM220
513.146	-0.737197	0.336764	-2.18906	0.0285923	0.983644	LLGL2
6.42051	1.15752	0.527518	2.19427	0.028216	0.983644	LINC01124
1691.79	-0.254166	0.116259	-2.18621	0.0288005	0.983644	RNASEH2C
19.9245	0.559752	0.255394	2.19172	0.0284	0.983644	TXNDC2
3742.02	-0.203112	0.0927367	-2.1902	0.0285096	0.983644	RANBP3
3537.87	-0.216991	0.0989874	-2.1921	0.028372	0.983644	EIF3J
4.4013	1.91808	0.878127	2.18429	0.028941	0.983669	NRK
68.6608	1.2358	0.565552	2.18513	0.0288795	0.983669	TLL1
392.707	0.630962	0.288832	2.18453	0.0289234	0.983669	CARD6
2.11844	-1.27543	0.584759	-2.18113	0.0291738	0.983904	MIR1180
50.9874	0.966305	0.442972	2.18141	0.029153	0.983904	CCR7
4427.67	-0.254985	0.11691	-2.18103	0.029181	0.983904	ATP13A1
1366.96	0.483625	0.221536	2.18306	0.0290316	0.983904	SNTB1
2597.75	0.662094	0.303517	2.18141	0.0291534	0.983904	PGGHG
5.85901	-1.0315	0.47312	-2.18021	0.029242	0.984388	VN1R2
1987.74	-0.402081	0.184651	-2.17752	0.0294414	0.98795	APPAT
94.988	1.39792	0.641795	2.17814	0.0293958	0.98795	LILRA5
1641.48	-0.240675	0.11061	-2.17589	0.0295632	0.989931	CLPX
43.3248	-0.93479	0.429694	-2.17548	0.0295943	0.989931	PRR15
2.59472	0.995566	0.458124	2.17314	0.0297701	0.994238	KRT8P41
179.996	-0.315991	0.146187	-2.16156	0.0306521	0.995403	CLUHP3
3.52091	-1.27037	0.586167	-2.16724	0.0302162	0.995403	TSGA13
3.79867	1.93015	0.892013	2.16381	0.0304788	0.995403	GGT6
1.14147	-2.48211	1.14451	-2.16872	0.0301039	0.995403	SNTN
8.46868	1.54223	0.713647	2.16106	0.0306905	0.995403	TCF23
4112.23	-0.485112	0.223861	-2.16702	0.030233	0.995403	NACAD
2782.39	0.684386	0.315565	2.16877	0.0301004	0.995403	RFTN1
3447.05	-0.248692	0.11546	-2.15392	0.0312468	0.995403	TMEM87A
289.884	1.2036	0.55774	2.15799	0.0309286	0.995403	CLEC4E
24.9745	0.992567	0.460436	2.15571	0.031106	0.995403	SIT1
56.717	-0.703619	0.325912	-2.15893	0.030856	0.995403	IL21R-AS1
304.688	0.505397	0.233148	2.16771	0.0301807	0.995403	GPRIN3
1304.51	-0.591179	0.274528	-2.15343	0.0312846	0.995403	TPRN
27.2105	-1.34594	0.621489	-2.16568	0.0303358	0.995403	CIBAR2
16.3321	-1.43507	0.666116	-2.15438	0.0312103	0.995403	IL5RA
39.7012	-0.461752	0.214072	-2.157	0.0310059	0.995403	PABPN1L
764.894	-0.434861	0.201858	-2.15429	0.0312176	0.995403	MEX3D
1758.86	-0.173174	0.0799032	-2.1673	0.0302123	0.995403	MRPS7
2602.09	-0.262521	0.121929	-2.15306	0.0313141	0.995403	RIF1
2711.9	-0.198599	0.0917441	-2.16471	0.0304099	0.995403	IWS1
49.9939	0.77356	0.35673	2.16848	0.0301225	0.995403	OBSCN-AS1
28.7429	0.953787	0.442786	2.15406	0.0312355	0.995403	S100P
760.294	1.11131	0.514653	2.15934	0.0308238	0.995403	CCL4
122.269	-1.14034	0.528459	-2.15786	0.0309386	0.995403	TMEM88B
408.954	1.65076	0.766327	2.15412	0.0312309	0.995403	SLC6A7
8.99493	-1.35107	0.626651	-2.15602	0.031082	0.995403	TNNI1
6.64158	1.39501	0.644303	2.16515	0.0303763	0.995403	CALCA
332.641	-0.353903	0.163784	-2.1608	0.0307108	0.995403	FUT10
15193.3	-0.388056	0.180226	-2.15316	0.0313063	0.995403	SPAG9
350.651	1.00599	0.464102	2.1676	0.0301891	0.995403	FCGR2C
1539.15	-0.165898	0.0768931	-2.15752	0.0309655	0.995403	MMGT1
24.9289	1.8763	0.865265	2.16847	0.0301233	0.995403	CARTPT
710.605	0.711917	0.330771	2.15229	0.0313742	0.995813	TM4SF18
33.5509	0.841063	0.390987	2.15113	0.0314661	0.996745	HAL
0.88597	-2.60069	1.20921	-2.15072	0.031498	0.996745	APOA4
1.53698	2.46816	1.14851	2.14901	0.0316336	0.998044	TRIM10
2364.66	-0.370178	0.172253	-2.14903	0.0316318	0.998044	STARD9
254.742	1.37899	0.642273	2.14705	0.0317896	0.998219	KCNS1
8649.17	-0.239963	0.111704	-2.14821	0.0316973	0.998219	NBR1
2996.27	-0.225986	0.105307	-2.14597	0.0318757	0.998219	TBC1D13
633.627	-0.216903	0.101068	-2.1461	0.0318648	0.998219	ZNF407
2.19736	1.64679	0.767034	2.14696	0.0317967	0.998219	C4orf51
4.13214	1.25364	0.584589	2.14449	0.0319939	0.998342	RNU12
1.35993	-1.59695	0.745112	-2.14324	0.0320938	0.998342	LINC02112
5201.18	-0.327293	0.152813	-2.14179	0.0322107	0.998342	REPIN1
501.595	-0.274677	0.128222	-2.14221	0.0321768	0.998342	WDPCP
7.08199	-0.797517	0.37217	-2.14288	0.0321223	0.998342	SNORD59B
164.846	0.698598	0.325838	2.144	0.0320326	0.998342	ZP3
2402.59	-0.247685	0.115508	-2.1443	0.0320086	0.998342	UCK1
427.358	-0.0380433	0.193305	-0.196805	0.84398	0.999404	A1BG
19.1241	-0.372302	0.471788	-0.78913	0.430036	0.999404	NAT2
431.67	0.164855	0.304836	0.540798	0.588647	0.999404	ADA
6966.79	-0.200402	0.241135	-0.831077	0.40593	0.999404	CDH2
4224.36	-0.193417	0.235409	-0.821624	0.411291	0.999404	AKT3
113.468	-0.0647792	0.149951	-0.432002	0.66574	0.999404	ZBTB11-AS1
705.103	0.0124668	0.104274	0.119558	0.904833	0.999404	MED6
24.0128	-0.110937	0.243074	-0.45639	0.648109	0.999404	NR2E3
482.363	-0.433288	0.335218	-1.29256	0.196164	0.999404	NAALAD2
3.98507	-0.53994	0.413356	-1.30623	0.191473	0.999404	SNORD116-1
29.0343	0.147758	0.276443	0.534496	0.592998	0.999404	SNORD116-2
2.89471	-0.082868	0.658753	-0.125795	0.899894	0.999404	SNORD116-3
2.3677	0.00933576	0.482161	0.0193623	0.984552	0.999404	SNORD116-8
1.6846	0.0497541	0.772906	0.0643729	0.948673	0.999404	SNORD116-12
19.6544	-0.259554	0.323475	-0.802394	0.422325	0.999404	SNORD116-13
1.59791	0.069107	0.799635	0.0864232	0.93113	0.999404	SNORD116-15
1.64804	0.643232	0.612982	1.04935	0.294018	0.999404	SNORD116-16
1.02613	-0.0666545	0.69849	-0.0954265	0.923976	0.999404	SNORD116-18
114.258	-0.126693	0.240172	-0.52751	0.597839	0.999404	SNORD116-20
1.48454	-0.603998	0.658651	-0.917024	0.35913	0.999404	SNORD116-23
8.71933	0.192423	0.335921	0.572821	0.566766	0.999404	SNORD116-24
18.5145	-0.343374	0.326565	-1.05147	0.293042	0.999404	SNORD116-26
1.87631	-0.0479095	0.914803	-0.0523714	0.958233	0.999404	SNORD115-4
0.572249	-0.396583	1.3238	-0.299579	0.764498	0.999404	SNORD115-6
0.696884	-0.459084	1.20649	-0.380511	0.703566	0.999404	SNORD115-9
0.671937	-0.534422	1.35648	-0.393976	0.693599	0.999404	SNORD115-11
3.33497	0.610382	0.749773	0.814089	0.415594	0.999404	SNORD115-13
0.935826	0.862205	1.22457	0.70409	0.481377	0.999404	SNORD115-14
0.820275	0.188722	1.18502	0.159256	0.873467	0.999404	SNORD115-22
1.85612	-0.31596	0.852476	-0.370638	0.710907	0.999404	SNORD115-26
1.31783	1.18777	0.986679	1.2038	0.228666	0.999404	SNORD115-41
5.94898	-0.232163	0.429137	-0.540999	0.588508	0.999404	SNORD116-28
3.25466	-1.10705	0.77904	-1.42105	0.155303	0.999404	PDZK1P1
12.349	-0.0756416	0.556013	-0.136043	0.891787	0.999404	SNORD115-45
134.636	-0.159678	0.221027	-0.722434	0.470028	0.999404	DDTL
4.6556	-2.20223	1.24552	-1.76812	0.0770401	0.999404	TLX1NB
109.882	-0.26032	0.304849	-0.853929	0.393144	0.999404	NAALADL1
69.7951	-0.939339	0.616829	-1.52285	0.127796	0.999404	CDKN2B-AS1
137.376	-0.407314	0.203701	-1.99956	0.0455473	0.999404	GUSBP17
412.855	0.110747	0.362246	0.305724	0.759815	0.999404	SIGLEC14
998.869	-0.0563388	0.110979	-0.507654	0.611696	0.999404	ACOT8
3601.62	-0.0257164	0.135433	-0.189883	0.849401	0.999404	ABI1
2731.66	-0.15591	0.117227	-1.32998	0.183524	0.999404	GNPDA1
25.3143	0.0936049	0.431591	0.216884	0.828299	0.999404	MIMT1
586.61	0.416469	0.416226	1.00058	0.317029	0.999404	KCNE3
1962.22	-0.197895	0.155402	-1.27344	0.202861	0.999404	ZBTB33
814.852	0.21758	0.185639	1.17206	0.241175	0.999404	SNHG8
986.763	-0.274426	0.221119	-1.24108	0.214577	0.999404	GTF2IP4
223.199	0.269524	0.377368	0.714221	0.475091	0.999404	CDH3
2043.5	0.132331	0.135653	0.975514	0.329305	0.999404	TANK
73.3156	0.322909	0.22167	1.45671	0.145197	0.999404	HAVCR1P1
4446.03	-0.0115323	0.17578	-0.0656066	0.947691	0.999404	POM121C
1820.66	-0.0549139	0.124209	-0.442109	0.65841	0.999404	ZSCAN30
125.212	-0.302872	0.163344	-1.85419	0.0637113	0.999404	MCTS2
18.608	0.204875	0.831524	0.246385	0.805384	0.999404	ANKRD26P3
2119	0.0653099	0.114783	0.568986	0.569366	0.999404	SRA1
3.9455	0.416094	0.430158	0.967305	0.333392	0.999404	SNORD119
2.6374	0.726832	0.590083	1.23175	0.218044	0.999404	SNORD121A
14.6485	0.122322	0.307388	0.397942	0.690673	0.999404	SNORD19B
2.39097	-0.531538	0.747413	-0.711171	0.476978	0.999404	SNORD123
117.451	0.0295307	0.211057	0.139918	0.888725	0.999404	UCKL1-AS1
3.63544	-0.0984497	0.395547	-0.248895	0.803442	0.999404	SNORD127
1.79751	0.318857	0.718259	0.44393	0.657093	0.999404	SNORD11B
9.82557	-0.420248	0.3388	-1.2404	0.214826	0.999404	SNORD12B
1.67317	0.422549	0.742171	0.569342	0.569124	0.999404	SNORD111B
2098.37	-0.0697381	0.244187	-0.285592	0.77519	0.999404	TMEM170B
0.935656	-1.81379	1.10099	-1.64742	0.0994713	0.999404	FAM138E
38.0184	-0.0173415	0.252098	-0.0687887	0.945158	0.999404	SNORD58C
14.9324	-0.214209	0.319574	-0.670295	0.50267	0.999404	SCARNA27
1.00229	0.320347	0.759796	0.421622	0.673301	0.999404	SNORA36C
2.9074	-0.153981	0.419382	-0.367162	0.713498	0.999404	SNORA38B
5.45516	0.322954	0.341363	0.946073	0.344111	0.999404	SNORA70B
2.20418	-1.31287	0.79598	-1.64937	0.0990719	0.999404	SNORA70C
1.03894	-0.282976	0.87875	-0.322021	0.747437	0.999404	SNORA11B
12.5343	-0.20354	0.405201	-0.502319	0.615443	0.999404	SNORA11D
50.6949	0.566238	0.3424	1.65373	0.0981817	0.999404	TEC
104.915	0.351265	0.799914	0.439128	0.660569	0.999404	HOTAIR
129.868	-0.0669961	0.180794	-0.370567	0.71096	0.999404	ZGLP1
103.593	0.0905171	0.240331	0.376635	0.706445	0.999404	FAM86JP
10.8657	0.0822176	0.304964	0.269598	0.78747	0.999404	FMR1-AS1
2.64113	-0.973672	0.625509	-1.55661	0.119564	0.999404	MIR298
2.41211	-0.411802	0.699612	-0.588614	0.55612	0.999404	VTRNA2-1
0.749017	-2.40376	1.14844	-2.09306	0.0363442	0.999404	MIR892B
1.14149	1.12802	1.07864	1.04578	0.295662	0.999404	MIR541
0.725725	0.116346	0.987327	0.117839	0.906195	0.999404	MIR744
0.817567	-2.35862	1.14147	-2.0663	0.0388001	0.999404	MIR665
0.682882	-0.0306611	0.977526	-0.031366	0.974978	0.999404	MIR920
0.82074	0.367452	0.970819	0.378498	0.705061	0.999404	MIR938
19.5694	-0.265406	0.220963	-1.20113	0.2297	0.999404	MIR940
1.37188	0.450711	0.742523	0.607	0.543851	0.999404	MIR941-1
0.986913	-0.727003	0.941869	-0.771872	0.44019	0.999404	MIR942
6.94756	-0.16586	0.42738	-0.388087	0.697952	0.999404	MIR708
1.67354	-1.51227	1.12994	-1.33837	0.180777	0.999404	MIR543
1.2904	-1.30808	0.932826	-1.40228	0.160832	0.999404	MIR892A
0.529213	-1.07271	1.57518	-0.681008	0.495866	0.999404	MIR874
1.77228	-0.0380679	0.75487	-0.0504297	0.95978	0.999404	MIR760
1.57692	-0.22936	0.716903	-0.319931	0.74902	0.999404	MIR933
641.882	-0.167367	0.331354	-0.505098	0.61349	0.999404	NAV2-AS6
7.20093	0.364084	0.503889	0.722547	0.469958	0.999404	EGOT
89.5621	0.0651905	0.234672	0.277794	0.781171	0.999404	GHRLOS
0.968249	0.520494	0.970193	0.536485	0.591624	0.999404	MINAR2
56.8998	-0.725069	0.506957	-1.43024	0.152649	0.999404	SLCO4A1-AS1
25.9557	-0.154206	0.215277	-0.716317	0.473796	0.999404	NA
62.4502	0.0317307	0.298747	0.106213	0.915414	0.999404	C8orf88
0.731985	0.761184	1.14934	0.662282	0.50779	0.999404	DPPA2P3
15.7594	0.264405	0.402637	0.656683	0.511385	0.999404	WWTR1-AS1
30.7297	-0.0572466	0.404268	-0.141606	0.887392	0.999404	PLCE1-AS1
69.9286	-0.236936	0.278446	-0.850924	0.394811	0.999404	FAM229A
18.3386	-0.231728	0.348442	-0.665041	0.506024	0.999404	LOC100128076
27.6969	-0.0752843	0.517083	-0.145594	0.884242	0.999404	JAZF1-AS1
5.08708	0.431821	0.438588	0.98457	0.324836	0.999404	ST8SIA6-AS1
21.79	-0.0960941	0.525435	-0.182885	0.854888	0.999404	HGC6.3
9.57533	0.0989395	0.25381	0.389817	0.696672	0.999404	STAU2-AS1
46.6546	-0.0697936	0.246789	-0.282807	0.777325	0.999404	LOC100128164
5.55469	-0.257746	0.566829	-0.454715	0.649314	0.999404	UST-AS1
114.646	-0.116014	0.263661	-0.44001	0.65993	0.999404	TMPO-AS1
200.386	0.150143	0.314793	0.476956	0.633393	0.999404	LINC02731
1589.37	-0.00688895	0.153821	-0.0447856	0.964278	0.999404	ZNF667-AS1
70.1277	1.13096	0.991467	1.1407	0.253996	0.999404	HTR5A-AS1
29.0076	0.0173903	0.342693	0.0507461	0.959528	0.999404	DNM1P35
477.127	-0.182807	0.23373	-0.782129	0.434139	0.999404	LOC100128288
79.3347	-0.303651	0.281225	-1.07974	0.280256	0.999404	DLG5-AS1
2.30951	0.249543	0.597147	0.417891	0.676026	0.999404	TRAPPC3L
26.6519	-0.112189	0.515754	-0.217523	0.8278	0.999404	NA
153.134	-0.0285574	0.178264	-0.160198	0.872725	0.999404	LOC100128361
3.12336	0.284625	0.515135	0.552526	0.580588	0.999404	LINC00696
32.1765	0.551866	0.41367	1.33407	0.18218	0.999404	FAM225B
511.981	-0.00762949	0.224687	-0.033956	0.972912	0.999404	LOC100128398
5.59782	0.262467	0.641859	0.408917	0.6826	0.999404	LINC00892
6.15965	-0.034408	0.389428	-0.0883552	0.929594	0.999404	ASTN2-AS1
14.2165	-0.551259	0.532281	-1.03565	0.300364	0.999404	NEBL-AS1
19.4283	-0.0896014	0.437968	-0.204584	0.837897	0.999404	KIAA1671-AS1
9.18125	0.332093	0.832568	0.398878	0.689983	0.999404	LINC02347
35.8509	-0.0730282	0.253968	-0.287549	0.773692	0.999404	RANBP3-DT
471.556	-0.125384	0.124043	-1.01081	0.312108	0.999404	TEKTIP1
16.4711	-0.425161	0.255985	-1.66088	0.0967369	0.999404	NA
49.6364	0.25738	0.330616	0.778486	0.436282	0.999404	SLC8A1-AS1
6.56727	0.379741	0.690639	0.54984	0.582429	0.999404	LOC100128593
27.8755	-0.309371	0.172956	-1.78873	0.0736588	0.999404	CDC42P3
71.2971	-0.0741913	0.277302	-0.267547	0.789048	0.999404	ACVR2B-AS1
1.42411	0.0808684	0.732712	0.110369	0.912117	0.999404	LINC01531
6.22281	1.9461	0.969471	2.00739	0.0447085	0.999404	LINC02346
2030.21	0.00628611	0.156654	0.0401273	0.967992	0.999404	OST4
10.9464	0.242877	0.575581	0.421968	0.673049	0.999404	RBPMS-AS1
40.3235	-0.234267	0.342052	-0.684889	0.493414	0.999404	LOC100128770
790.174	0.10406	0.225855	0.460741	0.644984	0.999404	ERCC6L2-AS1
5.20666	-0.264554	0.755953	-0.349961	0.726368	0.999404	LINC01349
96.2257	-0.470214	0.249664	-1.88338	0.0596484	0.999404	SRRM2-AS1
20.603	-0.488096	0.333857	-1.46199	0.143744	0.999404	GPR158-AS1
459.753	0.052834	0.187766	0.281381	0.778418	0.999404	LINC01003
210.342	-0.113258	0.207087	-0.54691	0.58444	0.999404	VPS9D1-AS1
69.4398	0.592179	0.578118	1.02432	0.305683	0.999404	LOC100128885
93.817	-0.362465	0.308632	-1.17442	0.240226	0.999404	FAM66B
4.03266	0.0721639	0.846665	0.0852331	0.932076	0.999404	GATA6-AS1
335.783	0.351646	0.286692	1.22656	0.219986	0.999404	ZBTB42
54.3646	-0.864459	0.470302	-1.83809	0.0660488	0.999404	LINC01310
61.5548	-0.477301	0.513579	-0.929362	0.352701	0.999404	MAPT-AS1
8.23569	0.524839	0.497788	1.05434	0.291727	0.999404	LOC100128993
32.6605	0.572176	0.438791	1.30398	0.192239	0.999404	PCBP3-AS1
5265.07	0.040545	0.221188	0.183306	0.854558	0.999404	LOC100129034
9.86621	-0.244395	0.399255	-0.612127	0.540454	0.999404	BCAR3-AS1
12.6691	-0.314691	0.312217	-1.00793	0.31349	0.999404	CCNYL4
7.94964	0.511977	0.580771	0.881546	0.378022	0.999404	LOC100129066
98.9017	0.0741035	0.163773	0.452476	0.650926	0.999404	KTN1-AS1
2.42179	-0.106611	0.489223	-0.21792	0.827492	0.999404	SIGLEC10-AS1
0.972081	0.492929	0.824324	0.597979	0.549854	0.999404	KHDC1L
2.23422	-0.81551	0.538714	-1.51381	0.130074	0.999404	LOC100129138
28.7399	-0.290387	0.238549	-1.2173	0.223488	0.999404	LOC100129148
455.383	-0.0299498	0.111394	-0.268865	0.788034	0.999404	ZSCAN16-AS1
64.5089	-0.134835	0.334775	-0.402762	0.687123	0.999404	MATN1-AS1
4.84215	-0.252013	0.604379	-0.416978	0.676695	0.999404	SLC39A12-AS1
7.75625	0.152565	0.270568	0.563867	0.572844	0.999404	DEFB131B
77.2577	-0.182448	0.181411	-1.00571	0.314553	0.999404	SMIM27
64.3271	-0.0505485	0.306934	-0.164688	0.869189	0.999404	LINC01160
13.9175	0.0183452	0.431217	0.0425429	0.966066	0.999404	LOC100129316
11.9665	0.5112	0.273628	1.86823	0.0617302	0.999404	NRADDP
1234.58	-0.0859132	0.126013	-0.681779	0.495379	0.999404	SMIM10L1
2.42373	-0.425208	0.742809	-0.572432	0.567029	0.999404	LINC03041
1015.77	-0.201498	0.205767	-0.979251	0.327456	0.999404	GABPB1-AS1
37.1177	-0.416419	0.415756	-1.00159	0.31654	0.999404	FAM106C
736.296	-0.102818	0.169951	-0.60499	0.545186	0.999404	MSTO2P
2.14028	0.252409	0.559655	0.451008	0.651984	0.999404	FAM236A
79.7074	-0.219857	0.199491	-1.10209	0.270422	0.999404	RPL19P12
578.54	-0.105871	0.184928	-0.572502	0.566982	0.999404	DPY19L1P1
36.2153	0.426758	0.524635	0.813437	0.415967	0.999404	LINC01546
62.7155	0.0321443	0.21862	0.147033	0.883106	0.999404	MKRN2OS
2171.37	-0.0518793	0.22245	-0.233218	0.815592	0.999404	ZNF37BP
0.739411	-1.20572	1.09329	-1.10284	0.270099	0.999404	ETDB
70.9781	-0.026275	0.29661	-0.0885843	0.929412	0.999404	SOD2-OT1
3.2779	0.480055	0.60756	0.790136	0.429449	0.999404	TEX13C
290.945	-0.129877	0.308692	-0.420733	0.67395	0.999404	LOC100129534
142.238	-0.499062	0.478491	-1.04299	0.296952	0.999404	ZNF730
706.147	0.0251708	0.134402	0.187279	0.851442	0.999404	LINC02035
319.862	-0.148669	0.290052	-0.512558	0.608261	0.999404	FAM47E
1.12129	0.854944	0.942957	0.906662	0.364585	0.999404	LINC00462
23.4695	0.353883	0.337435	1.04874	0.294296	0.999404	LOC100129617
8.0992	-0.0915033	0.604288	-0.151423	0.879642	0.999404	PLPPR5-AS1
17.89	0.157907	0.392275	0.402542	0.687285	0.999404	TCF24
18.6436	0.751172	0.728678	1.03087	0.302602	0.999404	FGF13-AS1
38.5977	-0.0879941	0.224634	-0.391722	0.695264	0.999404	ARRDC3-AS1
32.9081	-0.251307	0.259063	-0.970062	0.332016	0.999404	STPG3-AS1
65.345	-0.358601	0.289205	-1.23995	0.214992	0.999404	LINC01126
207.481	0.17884	0.37393	0.478272	0.632457	0.999404	CCDC152
33.3367	-0.415333	0.443121	-0.93729	0.348609	0.999404	SLC25A21-AS1
20.9834	-0.316104	0.298927	-1.05746	0.290301	0.999404	IRAG1-AS1
991.241	-0.356407	0.205892	-1.73103	0.0834455	0.999404	ZNF737
36.407	0.617158	0.379681	1.62547	0.104063	0.999404	PCOLCE-AS1
56.815	0.0239401	0.303362	0.078916	0.937099	0.999404	SCOC-AS1
179.71	0.0175028	0.159665	0.109622	0.912709	0.999404	PCGF3-AS1
25.363	0.0791324	0.264632	0.299028	0.764919	0.999404	TMEM269
13.6374	-0.225795	0.237428	-0.951002	0.341603	0.999404	LOC100129931
0.802122	0.729975	1.11386	0.655354	0.51224	0.999404	LOC100129935
74.3035	-0.173116	0.202359	-0.855492	0.392279	0.999404	CCNT2-AS1
28.9125	0.2049	0.406144	0.504501	0.613909	0.999404	CERNA1
5950.2	0.0180565	0.0851214	0.212127	0.832008	0.999404	HDAC6
6.54044	0.147	0.38033	0.386506	0.699122	0.999404	NA
121.146	-0.161746	0.198244	-0.815894	0.414561	0.999404	URAHP
7.0738	0.0447166	0.384321	0.116352	0.907373	0.999404	LOC100130075
10.5601	-0.22059	0.28935	-0.762365	0.445842	0.999404	HSFX2
39.5088	-0.00274881	0.237247	-0.0115863	0.990756	0.999404	NA
2.80648	0.845823	0.816218	1.03627	0.300076	0.999404	NA
42.8384	0.159322	0.43664	0.364882	0.7152	0.999404	MAPT-IT1
354.237	0.131916	0.664456	0.198532	0.842629	0.999404	MIR124-2HG
10.0609	0.150231	0.246143	0.610341	0.541636	0.999404	EFCAB14-AS1
62.4659	0.433812	0.71505	0.606688	0.544058	0.999404	LOC100130238
8.96401	0.124457	0.510343	0.243869	0.807332	0.999404	SLC24A3-AS1
1.05689	-0.752086	1.04921	-0.716815	0.473488	0.999404	CCDC166
136.7	0.0790409	0.501518	0.157603	0.87477	0.999404	TFAP2A-AS1
41.2247	0.345389	0.407957	0.846631	0.397201	0.999404	LOC100130298
4.53508	0.289777	0.448885	0.645549	0.518571	0.999404	C8orf89
2.52791	-0.555724	0.728578	-0.762751	0.445612	0.999404	SUPT20HL1
35.0799	0.0647524	0.415575	0.155814	0.87618	0.999404	C17orf107
12.9963	0.205119	0.333183	0.615635	0.538135	0.999404	LOC100130331
2.65088	0.121573	0.491391	0.247405	0.804595	0.999404	SCGB2B3P
6.60464	0.368376	0.405002	0.909566	0.363052	0.999404	TMEM262
109.86	-0.00485138	0.198578	-0.0244306	0.980509	0.999404	LOC100130357
342.593	-0.884509	0.499092	-1.77224	0.0763555	0.999404	LINC03048
8.79212	0.0473725	0.570321	0.0830629	0.933802	0.999404	LINC00552
51.2633	-0.316933	0.397595	-0.797125	0.425379	0.999404	LINC02593
249.085	0.469832	0.52018	0.90321	0.366414	0.999404	CECR7
95.5448	0.12962	0.34186	0.379161	0.704568	0.999404	GPC1-AS1
11.9931	-0.507363	0.415167	-1.22207	0.221681	0.999404	SPAG16-DT
36.6756	0.463632	0.356055	1.30214	0.19287	0.999404	WAKMAR2
3.13832	0.344876	0.739356	0.466454	0.64089	0.999404	LINC01387
210.186	0.308394	0.348685	0.884448	0.376454	0.999404	TMEM221
96.3775	0.0259689	0.254325	0.102109	0.91867	0.999404	PARD6G-AS1
21.8068	-0.121117	0.544999	-0.222234	0.824132	0.999404	LINC02881
261.985	-0.221065	0.166061	-1.33123	0.183112	0.999404	NFYC-AS1
110.935	0.112209	0.188289	0.595943	0.551213	0.999404	LINC00910
29.2333	1.05337	0.632331	1.66586	0.0957416	0.999404	PRR32
4.08679	0.707637	0.978997	0.722819	0.469791	0.999404	LOC100130673
129.496	-0.039272	0.124303	-0.315938	0.75205	0.999404	LOC100130691
448.357	-0.318908	0.231379	-1.37829	0.168113	0.999404	ATP6V1FNB
17.1564	-0.306479	0.28167	-1.08808	0.276562	0.999404	HDHD5-AS1
49.116	0.369537	0.221424	1.66891	0.0951358	0.999404	LRRC70
63.9261	-0.0697458	0.183276	-0.380552	0.703536	0.999404	LRRC69
351.503	0.0231648	0.132307	0.175084	0.861014	0.999404	LOC100130744
61.6522	-0.0604773	0.170271	-0.355182	0.722453	0.999404	EFCAB10
14.0822	0.095185	0.444712	0.214037	0.830518	0.999404	AGAP2-AS1
1.83852	-0.35017	0.86591	-0.404395	0.685922	0.999404	SBK3
62.1441	0.0055093	0.162001	0.0340079	0.972871	0.999404	USP3-AS1
59.4453	0.0444741	0.419095	0.106119	0.915488	0.999404	LOC100130872
2.42427	-0.862634	0.523358	-1.64827	0.0992981	0.999404	CREB3L2-AS1
14.8241	1.15287	0.607819	1.89674	0.0578625	0.999404	PSORS1C3
201.466	0.0906585	0.13528	0.670152	0.502761	0.999404	TSTD3
207.713	-0.0516744	0.409769	-0.126106	0.899648	0.999404	VAC14-AS1
4.55549	0.358491	0.46511	0.770765	0.440846	0.999404	NA
50.8436	-0.511094	0.44026	-1.16089	0.245686	0.999404	SMIM6
72.4235	-0.310057	0.282146	-1.09892	0.271801	0.999404	ZNF663P
118.882	0.0752272	0.205026	0.366915	0.713682	0.999404	ZNF594-DT
0.752991	0.324353	1.16876	0.277518	0.781382	0.999404	LINC01502
97.7825	0.128677	0.238716	0.539039	0.58986	0.999404	SYCE1L
11.0025	-0.411841	0.354733	-1.16099	0.245647	0.999404	LINC02901
98.2305	0.0162675	0.210836	0.0771573	0.938498	0.999404	LOC100130987
0.71775	-0.293302	1.13833	-0.257659	0.79667	0.999404	SPATA48
149.531	0.197371	0.25845	0.763674	0.445061	0.999404	LOC100130992
40.2106	0.00557558	0.33857	0.016468	0.986861	0.999404	LINC01135
383.155	-0.214266	0.167823	-1.27674	0.201695	0.999404	CKMT2-AS1
478.831	0.137999	0.206263	0.669046	0.503466	0.999404	SRP14-DT
112.419	-0.0943262	0.128356	-0.73488	0.462412	0.999404	DPP9-AS1
634.675	-0.195768	0.342149	-0.572173	0.567204	0.999404	NA
36.9635	-0.0831757	0.238346	-0.348971	0.727111	0.999404	ZBTB20-AS1
19.3111	0.788992	0.3895	2.02565	0.0428005	0.999404	WDR86-AS1
370.435	-0.0273288	0.413711	-0.0660576	0.947332	0.999404	TSTD1
126.217	-0.126044	0.157533	-0.800109	0.423647	0.999404	CCDC183-AS1
99.8814	0.0314665	0.552481	0.0569548	0.954581	0.999404	SNAP25-AS1
240.048	0.110022	0.161226	0.682405	0.494983	0.999404	NEMP2
84.6255	0.285566	0.206449	1.38322	0.166596	0.999404	ZNF503-AS2
7.62143	-0.363186	0.459326	-0.790694	0.429122	0.999404	MIR181A1HG
6.51769	-0.00881562	0.636101	-0.0138588	0.988943	0.999404	ANKRD63
9.28626	-0.330817	0.322421	-1.02604	0.304872	0.999404	LOC100131257
33.1092	0.149638	0.377247	0.396657	0.69162	0.999404	LOC100131289
65.6023	-1.01663	0.615003	-1.65305	0.0983216	0.999404	RAB6C-AS1
31.2117	0.211186	0.296401	0.7125	0.476155	0.999404	RDM1P5
5.97859	1.2747	0.931785	1.36802	0.171307	0.999404	LINC00605
28.0812	-0.163804	0.356309	-0.459724	0.645714	0.999404	C11orf91
13.7255	0.282867	0.507296	0.557597	0.577119	0.999404	SP9
150.031	0.383776	0.225228	1.70395	0.0883909	0.999404	EOLA1-DT
46.1888	-0.194008	0.285851	-0.678704	0.497326	0.999404	DBIL5P
28.7583	-0.156357	0.252419	-0.619434	0.53563	0.999404	LOC100131496
1.49669	-0.418543	0.633389	-0.660799	0.508741	0.999404	FKSG29
1599.08	0.0612866	0.236622	0.259006	0.79563	0.999404	CCDC18-AS1
9.62451	-0.0467314	0.287651	-0.162459	0.870945	0.999404	LOC100131626
9.14218	0.189675	0.459778	0.412535	0.679947	0.999404	LOC100131635
82.9356	-0.0129267	0.163874	-0.0788822	0.937126	0.999404	ZNF236-DT
175.201	-0.00696237	0.173816	-0.040056	0.968048	0.999404	MZF1-AS1
0.871816	-0.0682182	0.7049	-0.096777	0.922903	0.999404	FAM83A-AS1
28.3775	-0.0465709	0.340733	-0.136679	0.891285	0.999404	USP30-AS1
1355.82	-0.105991	0.158701	-0.667865	0.50422	0.999404	ARMCX4
1134.07	-0.0367377	0.113133	-0.324729	0.745386	0.999404	PET100
72.4843	0.100072	0.248989	0.401913	0.687748	0.999404	AHI1-DT
39.4745	0.310111	0.493735	0.628092	0.529943	0.999404	CADM3-AS1
98.8228	0.104051	0.266157	0.390937	0.695844	0.999404	ZNF717
126.432	-0.447308	0.498091	-0.898046	0.369161	0.999404	INSYN2B
178.439	0.0482355	0.154054	0.313108	0.754199	0.999404	RRN3P3
15.0465	-0.111696	0.34401	-0.324689	0.745417	0.999404	LOC100132062
29.3668	-0.281725	0.282175	-0.998406	0.318082	0.999404	LOC100132077
0.81944	-0.553397	1.43792	-0.38486	0.700341	0.999404	LOC100132078
11.2284	-0.130071	0.310149	-0.419383	0.674936	0.999404	FAM66E
63.3128	-0.0217013	0.478752	-0.0453289	0.963845	0.999404	C2CD4D-AS1
3.69668	1.20418	0.575349	2.09295	0.0363538	0.999404	FAM240A
23.6917	0.578224	0.320269	1.80543	0.0710072	0.999404	PHKA2-AS1
176.714	-0.366405	0.260783	-1.40502	0.160016	0.999404	EHBP1-AS1
2031.59	0.112117	0.173462	0.646348	0.518054	0.999404	NPIPB5
183.296	0.0762609	0.203282	0.375149	0.70755	0.999404	NDUFA6-DT
201.866	0.0770118	0.461979	0.1667	0.867606	0.999404	TEKT4P2
345.562	0.00260696	0.110618	0.0235671	0.981198	0.999404	FRG1HP
7.92089	-0.0347331	0.513616	-0.0676247	0.946084	0.999404	LINC01512
159.027	-0.104891	0.133881	-0.783468	0.433352	0.999404	LOC100132356
4.64122	0.629682	0.716421	0.878927	0.379441	0.999404	FAM157B
368.633	-0.0630798	0.214228	-0.294452	0.768413	0.999404	NBPF10
243.22	-0.068579	0.463618	-0.147921	0.882405	0.999404	FCGR1CP
1.64261	0.599196	0.750552	0.798339	0.424674	0.999404	CLDN24
8.17513	-0.298864	0.58351	-0.512183	0.608523	0.999404	FGD5P1
2.30694	0.311673	0.541968	0.575075	0.56524	0.999404	PGAM1P5
80.1135	-0.0151655	0.182758	-0.0829813	0.933866	0.999404	ZRANB2-AS1
40.6022	0.247097	0.315339	0.783593	0.433279	0.999404	BSN-DT
254.004	0.103669	0.210317	0.492917	0.622071	0.999404	PAXIP1-AS2
0.7283	-0.941235	1.15583	-0.814335	0.415453	0.999404	CYP4F30P
16.4523	-0.0209249	0.219797	-0.0952009	0.924155	0.999404	DCAF13P3
87.3367	-0.191251	0.187455	-1.02025	0.307608	0.999404	KDM4A-AS1
11.6268	-0.265401	0.260221	-1.01991	0.307773	0.999404	LOC100132781
0.976205	0.0090694	1.21129	0.00748737	0.994026	0.999404	TNIP2P1
68.677	0.409455	0.205601	1.99151	0.046425	0.999404	PMS2P9
150.771	0.574618	0.505501	1.13673	0.255651	0.999404	MSC-AS1
120.752	-0.0847051	0.214635	-0.394647	0.693103	0.999404	DPH3P1
28.5505	-0.42527	0.295202	-1.44061	0.149696	0.999404	SHISAL2B
44.5506	-0.42584	0.351985	-1.20982	0.226347	0.999404	FAM66D
1.09822	0.746214	0.974749	0.765544	0.443948	0.999404	SMIM9
53.9909	-0.115228	0.319736	-0.360383	0.718561	0.999404	LINC00856
1.03933	-0.127288	0.823463	-0.154577	0.877155	0.999404	CXorf49B
199.003	-0.0666274	0.464067	-0.143573	0.885838	0.999404	FAM95B1
16.7997	0.113198	0.334633	0.338275	0.735156	0.999404	GUSBP19
226.486	0.290088	0.16905	1.71599	0.0861646	0.999404	LINC03009
15.7197	-0.331401	0.402189	-0.823995	0.409942	0.999404	FAM27B
0.700724	1.60212	0.980746	1.63357	0.102349	0.999404	LINC01203
5.31222	-0.449252	0.413267	-1.08708	0.277003	0.999404	NA
108.176	0.129087	0.275633	0.468328	0.63955	0.999404	LINC01001
114.211	-0.0486778	0.242551	-0.200691	0.84094	0.999404	FAM66A
29.6621	0.0343702	0.435487	0.0789236	0.937093	0.999404	LINC00240
26.8478	0.0938323	0.42006	0.223378	0.823241	0.999404	SBF1P1
19.2036	-0.206981	0.30805	-0.671907	0.501643	0.999404	CBR1-AS1
5.73128	-0.412064	0.596536	-0.690761	0.489716	0.999404	RSU1P2
9.01355	0.46355	0.715534	0.647838	0.517089	0.999404	HOXA-AS3
749.056	0.0531873	0.16906	0.314606	0.753061	0.999404	NA
70.0613	0.650982	0.332738	1.95644	0.0504133	0.999404	NA
121.402	0.169083	0.296729	0.569822	0.568798	0.999404	MRPL23-AS1
19.2516	-0.505689	0.317351	-1.59347	0.111056	0.999404	LINC01134
48.3889	-0.108523	0.514533	-0.210916	0.832953	0.999404	LY6E-DT
5.2428	0.447488	0.467804	0.95657	0.338784	0.999404	LOC100133920
3657.91	0.0925054	0.577856	0.160084	0.872815	0.999404	CD24
17.2512	-0.101409	0.312329	-0.324688	0.745418	0.999404	UXT-AS1
69.2375	-0.279462	0.292289	-0.956114	0.339015	0.999404	LINC01816
89.1615	0.0975788	0.171235	0.569853	0.568778	0.999404	MAP3K14-AS1
49.4412	-0.211277	0.135358	-1.56088	0.118553	0.999404	UBOX5-AS1
280.234	0.0384869	0.268214	0.143493	0.885901	0.999404	KDM7A-DT
40.2335	0.367331	0.201298	1.82481	0.0680295	0.999404	LINC01119
52.3814	-0.0261861	0.203976	-0.128378	0.89785	0.999404	LOC100134317
57.226	-0.242107	0.219768	-1.10165	0.270615	0.999404	LOC100134368
57.6285	-0.201425	0.185668	-1.08487	0.277978	0.999404	NDUFB2-AS1
120.579	0.221603	0.244033	0.908086	0.363833	0.999404	LOC100134868
6.46582	-0.148314	0.334753	-0.443056	0.657725	0.999404	UBE2Q2P2
534.342	-0.092026	0.168208	-0.547096	0.584313	0.999404	JMJD7
78.5347	-0.109048	0.150037	-0.72681	0.467343	0.999404	PLA2G4B
4281.72	-0.247949	0.199618	-1.24212	0.214191	0.999404	HDAC5
4.54742	-0.444189	0.569466	-0.78001	0.435385	0.999404	C17orf99
43.3319	-0.0624898	0.344338	-0.181478	0.855992	0.999404	EPHA5-AS1
52.9914	0.263218	0.23164	1.13632	0.255821	0.999404	CHKB-DT
15.6296	-0.417131	0.519717	-0.802611	0.422199	0.999404	LINC00930
56.2319	0.639734	0.389091	1.64418	0.10014	0.999404	KLLN
7911.84	0.0555657	0.109909	0.505561	0.613165	0.999404	PDCD6IP
20.0768	0.39725	0.476573	0.833555	0.404532	0.999404	RNU4ATAC
4.3336	0.472998	0.403353	1.17267	0.24093	0.999404	RNU6ATAC
5.25694	0.215588	0.615913	0.35003	0.726316	0.999404	SCARNA9L
2739.02	-0.00708113	0.0717816	-0.0986482	0.921418	0.999404	PDCD6
5.28515	-0.430978	0.830274	-0.519079	0.603706	0.999404	PATE3
27.1	-0.224669	0.191519	-1.17309	0.24076	0.999404	DBIL5P2
13.4539	-0.437758	0.500505	-0.874633	0.381774	0.999404	BCL2L10
1.58884	-1.4644	1.86139	-0.786727	0.431442	0.999404	SNAR-C3
10.6319	0.571099	0.375659	1.52026	0.128446	0.999404	ERICH4
418.64	-0.27806	0.363138	-0.765713	0.443847	0.999404	EPOP
1030.11	-0.284399	0.244709	-1.16219	0.245157	0.999404	BCL2L11
3.99884	1.89624	0.931493	2.03569	0.041781	0.999404	HBD
15.0257	0.115593	0.508368	0.22738	0.820129	0.999404	HECTD2-AS1
24.5202	0.730173	0.412794	1.76885	0.0769181	0.999404	LINC00426
236.88	0.233894	0.353261	0.6621	0.507907	0.999404	LINC00092
13.6335	-0.027198	0.475853	-0.0571563	0.954421	0.999404	DNMBP-AS1
77.3819	-0.419123	0.585515	-0.715818	0.474104	0.999404	DCTN1-AS1
2417.08	0.283839	0.250864	1.13145	0.257867	0.999404	SH2B3
249.223	-0.19306	0.398469	-0.484505	0.628028	0.999404	RAMP2-AS1
1476.98	-0.00696462	0.137041	-0.0508214	0.959468	0.999404	TPT1-AS1
6.0212	0.55054	0.568115	0.969066	0.332512	0.999404	LINC02418
0.896341	0.835098	1.45127	0.575428	0.565002	0.999404	C5orf52
443.897	-0.0866838	0.167782	-0.516644	0.605405	0.999404	LOC100190986
14.8994	-0.196632	0.416689	-0.471892	0.637004	0.999404	C2CD4D
8.93018	0.0978563	0.417867	0.234181	0.814845	0.999404	PPIAP30
190.168	-0.289746	0.366294	-0.791021	0.428932	0.999404	ZFHX4-AS1
11.802	0.0498757	0.862664	0.0578159	0.953895	0.999404	PP12613
3013.66	-0.185128	0.517415	-0.357794	0.720497	0.999404	FLJ16779
1.47781	0.483442	0.761085	0.635201	0.525297	0.999404	LOC100192426
1955.8	0.051401	0.386997	0.13282	0.894336	0.999404	CDH4
1705.44	-0.0666958	0.114296	-0.583536	0.559533	0.999404	GNE
92.9791	-0.0258243	0.508393	-0.0507959	0.959488	0.999404	HCN4
25.8491	-0.243985	0.583324	-0.418266	0.675752	0.999404	MANCR
425.611	-0.0362412	0.410087	-0.0883744	0.929579	0.999404	FAR2P2
356.497	-0.0202928	0.207092	-0.0979892	0.921941	0.999404	KMT2E-AS1
1995.43	0.0490365	0.147758	0.331871	0.739987	0.999404	LINC01004
12.8585	0.348157	0.381765	0.911966	0.361786	0.999404	INSL5
298.324	-0.175801	0.329078	-0.534223	0.593188	0.999404	FRAT1
219.324	0.179088	0.334391	0.535566	0.592259	0.999404	PCED1B-AS1
808.519	-0.107308	0.408661	-0.262584	0.792871	0.999404	TROAP
1.67767	-0.0829164	0.748154	-0.110828	0.911753	0.999404	LOC100240734
21.1877	0.130971	0.3879	0.33764	0.735634	0.999404	LOC100240735
2657.03	-0.237905	0.127961	-1.8592	0.0629993	0.999404	MED16
1601.2	0.0725778	0.0990742	0.732559	0.463827	0.999404	PIGK
104.64	-0.0180043	0.20022	-0.0899225	0.928349	0.999404	RPL26L1-AS1
0.836828	0.612971	1.95325	0.313821	0.753657	0.999404	LINC01432
44.2006	-0.535511	0.392201	-1.3654	0.172127	0.999404	LOC100270746
128.6	-0.263379	0.223625	-1.17777	0.238889	0.999404	LCDR
39.6192	-0.144733	0.619695	-0.233556	0.81533	0.999404	LINC00940
77.458	-0.0262776	0.254421	-0.103284	0.917737	0.999404	ARHGEF33
168.225	0.428346	0.330496	1.29607	0.194952	0.999404	LINC00899
19.0944	-0.589392	0.421054	-1.3998	0.161573	0.999404	NA
45.5225	0.334875	0.332299	1.00775	0.313574	0.999404	LIMS3-LOC440895
521.045	-0.0323621	0.166206	-0.194711	0.845619	0.999404	SMG1P3
1.05704	-0.0311469	1.23812	-0.0251567	0.97993	0.999404	ERVV-2
9.95319	-0.147706	0.274318	-0.538446	0.590269	0.999404	MEF2B
7.38775	0.471718	0.69631	0.677454	0.498118	0.999404	AIRN
256.17	-0.254045	0.262153	-0.96907	0.33251	0.999404	RASA4B
297.181	0.156823	0.118968	1.3182	0.187438	0.999404	CMC4
84.6244	0.513897	0.262398	1.95847	0.0501753	0.999404	NA
104.87	-0.099059	0.190583	-0.519768	0.603225	0.999404	LOC100272217
445.921	0.0733107	0.188191	0.389555	0.696866	0.999404	EOLA2-DT
165.572	-0.0355117	0.149897	-0.236907	0.812729	0.999404	NA
112.597	0.180482	0.193301	0.933685	0.350466	0.999404	BCDIN3D-AS1
14.4872	-0.161895	0.300784	-0.538243	0.590409	0.999404	ANAPC1P1
10.4073	-0.261148	0.353214	-0.739348	0.459696	0.999404	LOC100287010
166.365	-0.0771038	0.215725	-0.357416	0.72078	0.999404	MCPH1-DT
22.7891	-0.0298396	0.246606	-0.121001	0.90369	0.999404	DDX11L10
25.1521	0.291418	0.489248	0.595646	0.551412	0.999404	LOC100287036
70.2188	-0.326684	0.221978	-1.47169	0.141104	0.999404	MIF4GD-DT
18.5888	0.160734	0.259191	0.620135	0.535169	0.999404	LOC100287072
0.692159	-0.075855	1.3857	-0.0547413	0.956345	0.999404	LINC00421
963.582	-0.112044	0.186756	-0.599949	0.54854	0.999404	WASHC1
11.4904	-0.18875	0.423456	-0.445736	0.655788	0.999404	EML2-AS1
75.1163	-0.933476	0.502475	-1.85776	0.0632035	0.999404	LINC01630
1.19458	0.627412	0.870594	0.720672	0.471112	0.999404	ZNF729
25.5567	0.49947	0.319755	1.56204	0.118279	0.999404	TIPARP-AS1
10.4153	-0.0464754	0.324439	-0.143249	0.886094	0.999404	MANSC4
57.3235	-0.379382	0.592268	-0.640559	0.521809	0.999404	LINC00941
6.80918	0.879188	0.469945	1.87083	0.0613681	0.999404	PRSS46P
143.376	0.155882	0.512094	0.304402	0.760822	0.999404	NA
9.75654	0.714272	0.723981	0.98659	0.323844	0.999404	NA
106.76	0.0664642	0.32283	0.20588	0.836885	0.999404	SMKR1
35.55	-0.462511	0.319227	-1.44885	0.14738	0.999404	ADPGK-AS1
212.6	0.442102	0.275316	1.6058	0.108318	0.999404	LINC00173
72.2411	-0.410831	0.466521	-0.880626	0.37852	0.999404	LOXL1-AS1
4.69748	0.181797	0.383914	0.473535	0.635831	0.999404	SELENOKP3
38.6802	1.19356	0.875882	1.36269	0.172979	0.999404	MTHFD2P1
5.59297	-0.743848	0.955627	-0.778387	0.436341	0.999404	ANKRD66
46.0124	0.0442534	0.142228	0.311143	0.755692	0.999404	AP4B1-AS1
135.727	-0.113359	0.17647	-0.642367	0.520635	0.999404	LINC00630
0.737673	-0.0817875	1.26142	-0.0648378	0.948303	0.999404	LOC100287792
2.3962	-0.907348	0.592397	-1.53166	0.125607	0.999404	LINC00582
322.595	0.124722	0.300097	0.415604	0.6777	0.999404	LOC100287846
4.44585	0.275713	0.416485	0.662001	0.507971	0.999404	LINC00994
13.7043	-0.175263	0.277082	-0.63253	0.52704	0.999404	TTC34
3.17654	-0.153184	0.61002	-0.251113	0.801727	0.999404	LGALS8-AS1
1010.97	-0.0638273	0.128746	-0.495761	0.620063	0.999404	TIMM23
7.38085	-0.149299	0.284944	-0.523958	0.600308	0.999404	LOC100287944
0.846752	1.1103	1.28536	0.863811	0.387692	0.999404	LINC01699
242.443	0.0466317	0.148436	0.314154	0.753404	0.999404	LOC100288069
3.96575	0.0413256	0.406471	0.101669	0.919019	0.999404	GS1-279B7.1
56.117	-0.207294	0.361402	-0.573583	0.56625	0.999404	LDLRAD4-AS1
208.293	-0.187105	0.138329	-1.35261	0.176179	0.999404	LOC100288123
1.05429	-0.783656	0.79942	-0.980282	0.326947	0.999404	NBPF20
114.072	0.0974232	0.347445	0.280399	0.779172	0.999404	LNCOC1
85.558	0.113573	0.174974	0.649087	0.516282	0.999404	HMGN3-AS1
665.453	0.117285	0.24906	0.470912	0.637704	0.999404	NPIPA5
83.4025	-0.151795	0.301622	-0.503262	0.61478	0.999404	NCAM1-AS1
50.6024	0.794145	0.480501	1.65274	0.0983832	0.999404	ERVMER34-1
87.3175	0.0276874	0.247676	0.111788	0.910991	0.999404	LMCD1-AS1
108.97	-0.231914	0.24008	-0.965984	0.334052	0.999404	IL10RB-DT
2.04641	0.656368	1.04055	0.63079	0.528178	0.999404	FOXL3-OT1
284.217	-0.0453591	0.209206	-0.216815	0.828352	0.999404	WHAMMP1
295.152	-0.204486	0.300725	-0.679977	0.496519	0.999404	LOC100288637
108.145	-0.0550241	0.228394	-0.240918	0.809619	0.999404	PAN3-AS1
1483.67	0.0546151	0.241005	0.226614	0.820724	0.999404	WASH8P
86.5658	-0.458094	0.29071	-1.57577	0.115078	0.999404	HYDIN2
3.15046	0.345102	0.450284	0.766409	0.443433	0.999404	CLDN34
30.3762	0.172485	0.314324	0.548748	0.583178	0.999404	SRGAP3-AS3
40.8441	-0.098665	0.255778	-0.385744	0.699686	0.999404	B3GALT9
28.6755	-0.0157744	0.316446	-0.0498487	0.960243	0.999404	MIA2-AS1
144.372	0.0677141	0.34422	0.196718	0.844049	0.999404	CRIM1-DT
9.23311	0.289784	0.438546	0.660783	0.508751	0.999404	BMS1P21
0.626734	-0.783811	1.676	-0.467667	0.640023	0.999404	MOXD2P
751.466	-0.227463	0.20442	-1.11272	0.265828	0.999404	SLC25A25-AS1
25.2341	-0.093948	0.249404	-0.376689	0.706404	0.999404	ATP2A1-AS1
331.691	-1.02671	0.590962	-1.73735	0.0823247	0.999404	FAM95C
170.336	0.043134	0.214989	0.200634	0.840985	0.999404	GNG12-AS1
122.7	0.243401	0.238121	1.02217	0.3067	0.999404	TMEM225B
5.15553	-0.736343	0.460902	-1.59761	0.110129	0.999404	LINC00624
211.704	-0.137322	0.137832	-0.996303	0.319103	0.999404	LOC100289230
20.7487	0.161461	0.559654	0.288502	0.772962	0.999404	TMEM238L
165.13	-0.182136	0.233445	-0.780208	0.435268	0.999404	MAN1B1-DT
57.9324	-0.0770943	0.265456	-0.290423	0.771493	0.999404	LOC100289361
43.2096	-0.569866	0.288278	-1.97679	0.0480649	0.999404	UBAC2-AS1
34.7814	-0.0350138	0.307809	-0.113752	0.909435	0.999404	KCTD21-AS1
39.2204	0.0401606	0.32779	0.122519	0.902488	0.999404	MCF2L-AS1
58.7643	-0.105377	0.390778	-0.269659	0.787422	0.999404	LOC100289473
130.84	-0.0718616	0.202616	-0.354669	0.722838	0.999404	LOC100289495
12.804	0.296562	0.380234	0.779947	0.435422	0.999404	KCNIP2-AS1
18.8505	-0.0316291	0.253847	-0.124599	0.900841	0.999404	LOC100289511
50.2535	0.150996	0.222631	0.678236	0.497622	0.999404	LOC100289561
1128.1	-0.224707	0.155237	-1.44751	0.147754	0.999404	ZNF605
38.9055	-0.759035	0.717428	-1.05799	0.290058	0.999404	PSG8-AS1
24.3339	-0.0892161	0.272692	-0.327168	0.743541	0.999404	LOC100289656
1.3835	0.397755	0.815404	0.487802	0.62569	0.999404	LINC01848
1254.34	-0.0998148	0.161038	-0.619823	0.535374	0.999404	ZNF783
12.6192	-0.190302	0.363519	-0.523499	0.600627	0.999404	LINC00942
434.35	0.109673	0.180228	0.608524	0.54284	0.999404	ZNF587B
8223.16	0.551912	0.375145	1.47119	0.141238	0.999404	C4B_2
828.2	-0.0392242	0.162765	-0.240987	0.809565	0.999404	LOC100294145
150.97	-0.122881	0.212521	-0.578205	0.563126	0.999404	RNF213-AS1
1730.44	0.611482	0.343322	1.78107	0.0749008	0.999404	CDH5
1.18697	0.0746039	0.660533	0.112945	0.910074	0.999404	MIR1284
0.647039	-1.16774	1.47931	-0.789382	0.429889	0.999404	MIR1200
0.782504	-0.168692	1.29234	-0.130532	0.896145	0.999404	MIR1286
7.34034	-0.320417	0.444928	-0.720156	0.471429	0.999404	MIR1276
0.608859	-0.398571	1.6939	-0.235299	0.813977	0.999404	MIR1915
1.935	0.723308	0.478631	1.5112	0.130737	0.999404	MIR320C1
122.992	-0.139957	0.188726	-0.741587	0.458337	0.999404	MIR1914
0.543517	0.388475	1.28146	0.303149	0.761776	0.999404	MIR1913
2.41683	0.306146	0.632221	0.484238	0.628217	0.999404	MIR1247
19.0067	-0.375029	0.437127	-0.857942	0.390924	0.999404	MIR1249
1.80878	-0.931219	0.641272	-1.45214	0.146462	0.999404	MIR1296
10.9081	-0.0119793	0.401367	-0.0298463	0.97619	0.999404	MIR548N
2.37353	-0.201324	0.528977	-0.380591	0.703507	0.999404	MIR1256
0.946773	1.05187	0.722319	1.45624	0.145327	0.999404	MIR1205
0.816798	0.06033	1.04572	0.0576922	0.953994	0.999404	MIR1257
1.25001	1.54585	0.984631	1.56998	0.116419	0.999404	MIR1206
4.47473	0.156528	0.517122	0.302691	0.762126	0.999404	MIR1204
1.61284	-0.559335	0.648788	-0.862123	0.38862	0.999404	MIR320C2
3.43181	0.15708	0.519613	0.302302	0.762422	0.999404	MIR548I1
2.953	0.265452	0.90606	0.292975	0.769542	0.999404	MIR1324
10.015	-0.693688	0.392915	-1.76549	0.0774815	0.999404	MIR1250
1.30597	-0.715962	0.686544	-1.04285	0.297018	0.999404	MIR1281
1.25042	0.0746546	0.744452	0.100281	0.920121	0.999404	MIR548F5
29.5958	-0.0508075	0.232838	-0.218209	0.827266	0.999404	MIR1304
1.91873	0.670049	0.544884	1.22971	0.218806	0.999404	MIR1972-1
2.61067	-0.116259	0.65079	-0.178642	0.858219	0.999404	MIR1301
1.28652	0.122119	0.729422	0.167419	0.867041	0.999404	MIR1539
1.10878	0.0162744	0.731353	0.0222524	0.982247	0.999404	MIR1908
1.65937	-0.490693	0.873168	-0.561968	0.574138	0.999404	MIR548I2
1.17139	0.694459	0.688817	1.00819	0.313363	0.999404	MIR1262
134.817	-0.00903635	0.183651	-0.0492038	0.960757	0.999404	MIR1244-1
1.77781	-0.429704	0.768268	-0.559316	0.575946	0.999404	MIR548H3
0.579859	0.342626	1.36427	0.251141	0.801705	0.999404	MIR1251
53.9331	-0.302023	0.217532	-1.38841	0.165013	0.999404	RASAL2-AS1
169.366	-0.177444	0.269109	-0.659376	0.509654	0.999404	LINC00882
9.08988	-0.661727	0.553429	-1.19569	0.231819	0.999404	LINC00184
300.833	-0.103066	0.109491	-0.941318	0.346542	0.999404	FTX
7.40269	0.474351	0.630531	0.752305	0.451868	0.999404	FAS-AS1
5.1338	0.145694	0.41334	0.35248	0.724478	0.999404	SNORA80B
1.17107	-0.880787	0.738334	-1.19294	0.232894	0.999404	NCRUPAR
2.53584	0.120217	0.597328	0.201258	0.840497	0.999404	TSNAX-DISC1
25.1049	0.410634	0.366629	1.12003	0.262702	0.999404	ZEB2-AS1
167.389	-0.0500325	0.174023	-0.287505	0.773726	0.999404	SLC25A5-AS1
5.75211	-0.421479	0.455996	-0.924305	0.355328	0.999404	LOC100303749
27.1909	-0.110197	0.188838	-0.583553	0.559521	0.999404	PET117
152.27	0.0840736	0.144554	0.581605	0.560833	0.999404	PITPNA-AS1
6.78467	-0.00939036	0.389143	-0.0241309	0.980748	0.999404	NDUFAF4P1
0.711993	0.322603	1.51647	0.212733	0.831535	0.999404	OTX2-AS1
630.376	0.0672103	0.189753	0.354199	0.72319	0.999404	SPDYE2B
81.3165	-0.101372	0.155873	-0.650352	0.515465	0.999404	ANKRD61
8.32192	0.284018	0.310092	0.915913	0.359712	0.999404	MIR320B2
2.98579	0.0714808	0.494936	0.144424	0.885165	0.999404	MIR548K
0.779166	0.451868	1.30572	0.346069	0.729291	0.999404	MIR670
1.52867	0.131169	0.916716	0.143086	0.886222	0.999404	MIR2278
14.6081	-0.366819	0.304997	-1.2027	0.229093	0.999404	MIR548H4
2.90991	-0.963795	0.614757	-1.56777	0.116936	0.999404	MIR2116
4.21598	0.215543	0.470619	0.457999	0.646953	0.999404	MIR320D1
0.991063	-0.139116	0.93785	-0.148335	0.882078	0.999404	MIR548J
0.68195	0.777112	1.04114	0.746408	0.455421	0.999404	MIR548G
2.86856	-1.58683	1.02947	-1.54141	0.123217	0.999404	HOTTIP
465.448	0.339592	0.220859	1.53759	0.124148	0.999404	SAP25
459.176	-0.173793	0.175012	-0.993034	0.320693	0.999404	GCSHP3
22.337	-0.0966726	0.295801	-0.326816	0.743807	0.999404	TRPC5OS
16.1608	-0.473679	0.261275	-1.81295	0.0698392	0.999404	LOC100335030
5.38931	0.496745	0.402009	1.23566	0.216587	0.999404	SNORA70F
3.72749	0.779831	0.396559	1.96649	0.0492415	0.999404	LINC00102
1161.06	-0.330322	0.209073	-1.57994	0.114121	0.999404	CHAF1A
2.84319	0.56407	0.427444	1.31964	0.186957	0.999404	SNORA70G
1.33711	0.262678	0.763513	0.344039	0.730817	0.999404	SNORA70D
6.12505	0.593378	0.537599	1.10376	0.269699	0.999404	MACROD2-AS1
2.40908	0.15612	0.63355	0.246421	0.805356	0.999404	TMED11P
151.783	-0.0157225	0.289311	-0.0543444	0.956661	0.999404	ZNF225-AS1
1.19678	-0.812833	0.761795	-1.067	0.285973	0.999404	BOK-AS1
0.67019	-0.124589	0.821537	-0.151654	0.87946	0.999404	SNORA70E
23.7541	0.109324	0.284779	0.383892	0.701059	0.999404	NPPA-AS1
56.4933	-0.0626322	0.316318	-0.198004	0.843042	0.999404	MIR181A2HG
100.544	-0.110724	0.153037	-0.723513	0.469365	0.999404	BACE1-AS
43.6844	0.0214063	0.247492	0.086493	0.931075	0.999404	GRIK1-AS2
1835.87	-0.102472	0.157819	-0.649304	0.516142	0.999404	PARP2
254.461	-0.103886	0.207463	-0.500744	0.616551	0.999404	ZBED6
1579.3	0.0127893	0.178751	0.0715482	0.942961	0.999404	PARP3
1680.3	0.484673	0.368481	1.31533	0.1884	0.999404	CDH6
424.758	-0.130548	0.32164	-0.405882	0.684829	0.999404	TOM1L1
10.436	-0.283227	0.331888	-0.853382	0.393448	0.999404	ZNF33BP1
1468.95	-0.0896114	0.115023	-0.779071	0.435938	0.999404	HMGXB4
1.46506	0.542844	0.900345	0.602929	0.546556	0.999404	LINC02532
0.731279	-2.51518	1.3827	-1.81904	0.0689058	0.999404	MIR4300
0.576869	0.198219	1.08825	0.182144	0.855469	0.999404	MIR3128
1.1573	-1.93286	1.08541	-1.78076	0.0749516	0.999404	MIR4319
0.747667	-1.79354	1.03044	-1.74056	0.0817604	0.999404	MIR3188
6.49046	0.431241	0.398429	1.08235	0.279095	0.999404	MIR3183
0.690656	0.205622	1.0825	0.18995	0.849348	0.999404	MIR1193
0.570409	-1.06318	1.00212	-1.06093	0.288722	0.999404	MIR4317
0.530887	1.29104	0.943464	1.3684	0.171187	0.999404	MIR4316
1.10675	-0.338379	0.660265	-0.512489	0.608309	0.999404	MIR4285
4.48631	-0.349665	0.366118	-0.955059	0.339548	0.999404	MIR3136
42.9004	-0.127452	0.181192	-0.703412	0.481799	0.999404	MIR4292
1.7819	0.553384	0.695772	0.795353	0.426408	0.999404	MIR4265
7.67895	-0.0211953	0.392458	-0.0540066	0.95693	0.999404	MIR3117
1.46266	-0.228364	1.02216	-0.223414	0.823213	0.999404	MIR4297
2.01142	0.116597	0.771964	0.15104	0.879944	0.999404	MIR4279
4.50465	-0.36212	0.452963	-0.799448	0.424031	0.999404	MIR3192
5.68573	0.32372	0.347895	0.930511	0.352107	0.999404	MIR3124
0.693675	-0.955975	0.943004	-1.01376	0.3107	0.999404	MIR3162
2.49009	1.15699	0.659624	1.75402	0.0794275	0.999404	MIR3170
213.538	-0.095884	0.204812	-0.468156	0.639673	0.999404	MIR1244-2
1.51779	0.932401	0.668542	1.39468	0.163113	0.999404	MIR3157
1.31681	-0.0572576	1.11695	-0.0512623	0.959117	0.999404	MIR4311
0.809988	0.36764	1.06501	0.345197	0.729946	0.999404	MIR3200
15.31	-0.0296856	0.296852	-0.100001	0.920343	0.999404	MIR320E
0.880909	-0.260483	0.880819	-0.295728	0.767438	0.999404	MIR548X
3.07317	-0.411176	0.500208	-0.822011	0.411071	0.999404	MIR4322
1.16958	0.227732	0.677768	0.336002	0.736869	0.999404	MIR3127
1.83712	0.628722	0.760803	0.826393	0.408581	0.999404	MIR4261
0.626412	-0.320917	0.934304	-0.343483	0.731235	0.999404	MIR4304
5.93808	0.0399681	0.653813	0.0611308	0.951255	0.999404	MIR3153
0.897008	0.235755	1.02587	0.229809	0.81824	0.999404	MIR4305
2.47372	-0.549275	0.706018	-0.77799	0.436575	0.999404	MIR3189
16.0648	-0.406902	0.265556	-1.53227	0.125457	0.999404	MIR3186
4.33835	-0.215581	0.462388	-0.466235	0.641047	0.999404	MIR4326
0.981323	0.269342	0.775509	0.34731	0.728359	0.999404	MIR3122
4.21766	-0.575621	0.428674	-1.34279	0.179339	0.999404	MIR4284
0.726732	-1.15479	1.13647	-1.01612	0.309573	0.999404	MIR3165
3.82241	-0.457589	0.375915	-1.21727	0.223502	0.999404	MIR4263
0.844286	0.0879897	1.08031	0.0814484	0.935085	0.999404	MIR3146
0.74888	1.38286	0.966628	1.4306	0.152543	0.999404	MIR2909
5.57472	-0.374756	0.398335	-0.940805	0.346805	0.999404	MIR4312
1.80106	0.46171	0.574219	0.804067	0.421358	0.999404	MIR3178
2.01301	-0.825466	0.525211	-1.57169	0.116023	0.999404	MIR4256
1.18505	-0.655904	0.856446	-0.765844	0.443769	0.999404	MIR4324
1.14685	1.53872	0.863245	1.78248	0.0746704	0.999404	MIR3173
13.971	0.28253	0.474982	0.594823	0.551962	0.999404	MIR3125
21.3114	0.44851	0.475439	0.943361	0.345496	0.999404	MIR3151
23.1346	0.448216	0.298996	1.49907	0.133856	0.999404	MIR4257
0.589487	-1.57876	1.27074	-1.24239	0.214092	0.999404	MIR4278
5.98241	0.110413	0.358275	0.308179	0.757946	0.999404	MIR3145
1.35825	0.905235	0.711012	1.27316	0.20296	0.999404	MIR4315-1
0.549607	-0.149	0.867641	-0.17173	0.86365	0.999404	MIR3179-3
2.09002	-0.355691	0.854725	-0.416146	0.677303	0.999404	MIR3138
2.84906	-0.104254	0.520852	-0.20016	0.841356	0.999404	MIR3177
6.32823	-0.181047	0.297348	-0.608871	0.54261	0.999404	MIR4258
5.32373	-0.217187	0.380202	-0.571242	0.567836	0.999404	MIR3198-1
2.21603	-0.262797	0.541576	-0.485246	0.627502	0.999404	MIR4254
1.67335	-0.387613	0.763191	-0.507884	0.611535	0.999404	MIR2355
21.5659	-0.167871	0.285653	-0.587675	0.556751	0.999404	MIR3176
2.72853	-0.889821	0.725035	-1.22728	0.219717	0.999404	MIR3132
1.35611	0.450094	0.687733	0.65446	0.512815	0.999404	MIR4296
2.77302	-0.615122	0.556463	-1.10541	0.268981	0.999404	MIR4269
146.002	1.39081	0.844467	1.64697	0.0995637	0.999404	IGLL5
2370.16	0.0423851	0.15846	0.267481	0.789099	0.999404	TOM1
1.0602	-1.02593	0.865848	-1.18489	0.236061	0.999404	KLRF2
993.568	0.462528	0.273137	1.69339	0.0903808	0.999404	SH2D3C
24.5763	0.463921	0.290315	1.59799	0.110045	0.999404	SH2D3A
1517.62	-0.143119	0.285491	-0.50131	0.616153	0.999404	MAMLD1
32.9034	0.184688	0.204339	0.903832	0.366085	0.999404	MICOS10P1
16.7067	0.375603	0.511771	0.733929	0.462992	0.999404	MTRNR2L1
4774	0.111566	0.288415	0.386826	0.698885	0.999404	MTRNR2L2
2.76473	0.252508	0.472675	0.534212	0.593195	0.999404	MTRNR2L3
35.1142	-0.404871	0.347674	-1.16451	0.244216	0.999404	MTRNR2L4
1.04545	-1.16035	1.25186	-0.926898	0.35398	0.999404	MTRNR2L5
1.84004	0.660829	0.631212	1.04692	0.295136	0.999404	MTRNR2L6
1864.08	0.135946	0.259741	0.523391	0.600702	0.999404	MTRNR2L8
4064.37	-0.00496698	0.108452	-0.045799	0.96347	0.999404	RANBP9
4861.74	-0.0100401	0.0910576	-0.110261	0.912202	0.999404	DNAJB6
9.79139	-0.313814	0.43992	-0.713342	0.475634	0.999404	LINC00881
1917.99	-0.0800868	0.118354	-0.676675	0.498612	0.999404	THAP9-AS1
639.944	0.595841	0.404255	1.47392	0.140502	0.999404	BAALC-AS1
1.94754	-0.136585	0.648641	-0.210572	0.833222	0.999404	LINC02992
59.463	-0.445298	0.35772	-1.24482	0.213197	0.999404	USP2-AS1
292.645	0.194308	0.208065	0.93388	0.350366	0.999404	LINC00987
6243.73	-0.0569402	0.119798	-0.4753	0.634573	0.999404	LINC00674
1660.14	0.133311	0.313925	0.424658	0.671086	0.999404	LINC00673
5.71393	0.167264	0.387841	0.43127	0.666272	0.999404	CCDC180
103.555	0.253486	0.238991	1.06065	0.288848	0.999404	SUGT1P4-STRA6LP
226.942	0.0986943	0.244755	0.403237	0.686774	0.999404	LINC03027
0.799679	0.199491	1.26748	0.157392	0.874936	0.999404	SLC17A4
0.596882	1.76339	1.14631	1.53832	0.123971	0.999404	MIR3659
38.5933	0.00117799	0.213278	0.00552325	0.995593	0.999404	MIR3685
10.47	-0.197086	0.302559	-0.651398	0.51479	0.999404	NA
1.6976	-0.356663	1.03982	-0.343005	0.731595	0.999404	MIR23C
12.3913	-0.251054	0.25362	-0.989883	0.322231	0.999404	MIR3677
4.12988	0.0502667	0.789522	0.0636673	0.949235	0.999404	MIR3616
2.03227	-0.713241	0.721052	-0.989167	0.322582	0.999404	NA
0.596062	0.212028	1.70937	0.124039	0.901284	0.999404	MIR3649
1.60983	1.11889	0.976117	1.14626	0.251686	0.999404	MIR3612
4.45178	-0.310645	0.417847	-0.743441	0.457215	0.999404	MIR3609
57.846	-0.422579	0.282965	-1.4934	0.135333	0.999404	MIR3650
1.79992	-0.291774	0.727866	-0.400862	0.688522	0.999404	MIR3909
4.28627	0.104981	0.417875	0.251226	0.80164	0.999404	MIR3619
0.545367	-0.602496	1.09589	-0.549779	0.582471	0.999404	MIR3943
0.606777	-0.102359	1.14799	-0.0891629	0.928952	0.999404	MIR3912
27.4363	0.159665	0.274447	0.58177	0.560722	0.999404	NA
0.623182	-0.545924	1.35018	-0.404334	0.685967	0.999404	MIR3907
0.920418	0.680501	0.862374	0.789101	0.430053	0.999404	MIR3922
103.23	0.21203	0.225033	0.942217	0.346082	0.999404	MIR3916
223.203	-0.0516831	0.310022	-0.166708	0.8676	0.999404	MIR3682
13.1572	0.200016	0.292161	0.684609	0.493591	0.999404	MIR3605
14.8333	-0.193197	0.377627	-0.511607	0.608926	0.999404	MIR3671
2.89853	0.627942	0.582321	1.07834	0.280881	0.999404	MIR3939
2.98667	-0.211046	0.597563	-0.353178	0.723955	0.999404	MIR3648-1
48.4366	0.124209	0.248347	0.500143	0.616974	0.999404	MIR3936
1.11869	-0.155566	0.659741	-0.235798	0.813589	0.999404	MIR3941
1.17652	1.16343	0.682778	1.70396	0.0883882	0.999404	MIR3622B
16.345	0.0777764	0.291749	0.266587	0.789787	0.999404	MIR3911
1.46366	0.699738	0.652277	1.07276	0.283378	0.999404	MIR3679
2.82315	-0.0498596	0.559433	-0.0891253	0.928982	0.999404	MIR3662
0.845542	-1.53479	1.52458	-1.0067	0.314079	0.999404	MIR3663
24.9276	-0.458573	0.537277	-0.853514	0.393375	0.999404	MIR3690
1.26443	0.212767	0.599469	0.354926	0.722645	0.999404	MIR3692
2.63595	-0.165817	0.453819	-0.365381	0.714827	0.999404	MIR3942
3.91048	-0.390726	0.446111	-0.875847	0.381113	0.999404	MIR3613
0.7755	-1.86	1.33753	-1.39062	0.16434	0.999404	CCDC179
564.969	0.245125	0.496003	0.494201	0.621165	0.999404	MMD2
153.782	0.129598	0.230077	0.56328	0.573244	0.999404	IQCJ-SCHIP1
2.63277	0.463177	0.589682	0.78547	0.432178	0.999404	LINC01539
218.336	0.286444	0.374276	0.765327	0.444077	0.999404	PRKAG2-AS1
155.387	0.451659	0.309388	1.45985	0.144333	0.999404	PCAT19
5.25193	0.0356956	0.429667	0.0830773	0.93379	0.999404	ISM1-AS1
184.383	-0.0779947	0.150284	-0.518981	0.603774	0.999404	RBM26-AS1
1.91103	0.604516	0.807196	0.748909	0.453912	0.999404	SLIT1-AS1
0.756465	0.842507	1.0565	0.797454	0.425187	0.999404	LINC01095
180.448	0.0506986	0.178732	0.283658	0.776673	0.999404	ATP8B1-AS1
56.3938	-0.551292	0.591103	-0.93265	0.351001	0.999404	LINC00578
646.039	0.123252	0.385568	0.319664	0.749223	0.999404	LINC00672
5.70851	-0.0571818	0.504195	-0.113412	0.909704	0.999404	LRRC3C
10.8385	0.833305	0.431619	1.93065	0.0535263	0.999404	POU2F2-AS1
4.37408	-0.331985	0.402113	-0.825601	0.409031	0.999404	GTF3C2-AS1
2.63262	0.549099	0.797488	0.688536	0.491115	0.999404	LINC01133
121.008	-0.0948887	0.173451	-0.547064	0.584335	0.999404	MALINC1
8683.2	-0.0372404	0.11907	-0.312761	0.754463	0.999404	FGD5-AS1
178.156	-0.0982002	0.166719	-0.589016	0.555851	0.999404	RAD51-AS1
4.94275	-0.156701	0.423976	-0.369599	0.711681	0.999404	DIAPH1-AS1
5.44283	-0.17768	0.635595	-0.279549	0.779823	0.999404	LINC00967
26.2137	0.132306	0.265445	0.498432	0.61818	0.999404	DCST1-AS1
11.3873	-0.261101	0.363982	-0.717347	0.47316	0.999404	RRS1-DT
799.132	-0.0306842	0.274816	-0.111654	0.911098	0.999404	STARD4-AS1
19.6147	-0.0102668	0.429246	-0.0239183	0.980918	0.999404	UBE2Q2P16
47.1653	-0.0201871	0.178746	-0.112937	0.91008	0.999404	NAPA-AS1
788.063	0.180298	0.248734	0.724861	0.468537	0.999404	LINC00888
207.921	-0.0759575	0.236006	-0.321846	0.74757	0.999404	NA
732.537	0.0415423	0.206339	0.20133	0.840441	0.999404	SH3BP5-AS1
2118.43	-0.02036	0.316633	-0.0643016	0.94873	0.999404	LINC01094
338.15	-0.248377	0.246713	-1.00674	0.314058	0.999404	LOC100505715
77.3258	-0.210284	0.158921	-1.32319	0.185771	0.999404	LOC100505716
1.50626	0.270555	1.02621	0.263646	0.792052	0.999404	LINC01592
487.522	0.367899	0.330135	1.11439	0.265112	0.999404	MIR4458HG
106.694	-0.010702	0.195801	-0.0546576	0.956411	0.999404	SPATA1
246.929	0.0779767	0.359543	0.216877	0.828304	0.999404	ITGB2-AS1
3.24473	-1.34807	1.02409	-1.31637	0.188052	0.999404	KRTAP16-1
267.281	-0.0742143	0.209454	-0.354322	0.723097	0.999404	C10orf95-AS1
4.0941	-0.0308159	0.415438	-0.0741769	0.94087	0.999404	LINC01364
1.06128	0.837409	1.46651	0.571021	0.567985	0.999404	LOC100505782
767.395	-0.100788	0.150544	-0.66949	0.503183	0.999404	OSER1-DT
269.249	0.172776	0.397443	0.434719	0.663766	0.999404	SNHG18
161.225	0.304664	0.221202	1.37731	0.168416	0.999404	CARD8-AS1
0.647047	0.34761	0.906218	0.383583	0.701287	0.999404	LINC02582
15.5241	-0.140181	0.290208	-0.483036	0.62907	0.999404	STK4-DT
49.7976	-0.0561401	0.685734	-0.0818686	0.934751	0.999404	LINC01532
7.17195	0.42462	0.531679	0.798641	0.424499	0.999404	SH3PXD2A-AS1
3.66227	-1.22529	0.727447	-1.68437	0.0921111	0.999404	LOC100505841
1.7974	-0.801633	0.715756	-1.11998	0.262722	0.999404	ROPN1L-AS1
505.275	0.273142	0.142544	1.9162	0.05534	0.999404	APTR
38.8538	-0.182667	0.345742	-0.528334	0.597268	0.999404	LINC00920
438.964	1.04182	0.569012	1.83092	0.067112	0.999404	LINC01088
2026.67	0.0218397	0.167325	0.130523	0.896153	0.999404	CEBPZOS
3415.24	0.09923	0.215107	0.461305	0.64458	0.999404	MAGI2-AS3
826.364	-0.0259591	0.202552	-0.12816	0.898022	0.999404	TMEM161B-DT
43.7807	-0.225534	0.307828	-0.73266	0.463766	0.999404	LOC100505912
66.6368	0.135504	0.494864	0.27382	0.784223	0.999404	LINC01549
56.0368	0.288231	0.403768	0.713853	0.475318	0.999404	ADD3-AS1
40.7025	-0.318442	0.594666	-0.535497	0.592306	0.999404	LINC00645
8.9702	-0.363391	0.464769	-0.781875	0.434288	0.999404	ENO1-AS1
67.819	0.267237	0.354108	0.754676	0.450443	0.999404	LOC100505978
0.836262	-1.758	1.42056	-1.23754	0.215888	0.999404	SMIM31
73.7273	0.149373	0.221909	0.673127	0.500867	0.999404	PPP5D1P
1.54487	1.2574	1.11335	1.12938	0.258738	0.999404	APELA
56.9093	0.21971	0.173996	1.26273	0.206686	0.999404	LOC100506023
7.75057	0.0735011	0.331499	0.221723	0.824529	0.999404	CRPPA-AS1
635.53	-0.108063	0.160357	-0.673891	0.500381	0.999404	PTOV1-AS1
10.315	0.510508	0.683829	0.746542	0.45534	0.999404	LINC00989
59.4284	-0.173423	0.189685	-0.91427	0.360575	0.999404	GAS5-AS1
1.11624	0.0455768	0.758507	0.0600875	0.952086	0.999404	LRRC72
309.036	-0.367415	0.217565	-1.68876	0.0912647	0.999404	RNASEH1-DT
584.691	0.191516	0.16486	1.16168	0.245364	0.999404	SMG1P7
37.8444	-0.160578	0.254514	-0.630922	0.528091	0.999404	DACT3-AS1
36.455	-0.0534726	0.253523	-0.210918	0.832951	0.999404	RBFADN
2.6908	0.686489	0.576455	1.19088	0.2337	0.999404	LOC100506071
87.3846	0.031934	0.163148	0.195736	0.844817	0.999404	DDX19A-DT
3.3596	0.389925	0.509891	0.764721	0.444437	0.999404	LINC02275
71.4962	-0.058379	0.181014	-0.322512	0.747065	0.999404	ZDHHC12-DT
130.94	0.041591	0.192338	0.21624	0.828801	0.999404	LOC100506124
7.82625	-0.308852	0.368295	-0.838599	0.401694	0.999404	TTC21B-AS1
37.9595	-0.0724702	0.2521	-0.287466	0.773756	0.999404	NA
281.041	0.258471	0.186788	1.38377	0.16643	0.999404	TMEM35B
0.887892	-0.240171	0.915522	-0.262332	0.793066	0.999404	LINC01568
77.2342	0.0746109	0.344147	0.2168	0.828364	0.999404	STEAP1B-AS1
1403.72	0.0534245	0.159146	0.335696	0.7371	0.999404	LINC00963
8.07564	0.747384	0.370157	2.0191	0.0434769	0.999404	LARGE-AS1
71.4245	-0.23664	0.21409	-1.10533	0.269017	0.999404	LOC100506207
505.91	0.261473	0.446467	0.58565	0.55811	0.999404	MIR210HG
446.793	-0.152166	0.189562	-0.802722	0.422136	0.999404	PAXBP1-AS1
1.77071	0.657966	0.7053	0.932888	0.350878	0.999404	LINC01093
253.77	-0.288638	0.202565	-1.42491	0.154182	0.999404	RAB30-DT
153.64	-0.0803521	0.475269	-0.169067	0.865744	0.999404	KRBOX1
19.9671	-0.412901	0.337057	-1.22502	0.220569	0.999404	LOC100506274
11.9654	-0.0148888	0.447783	-0.03325	0.973475	0.999404	LINC00958
372.22	0.350592	0.467175	0.75045	0.452984	0.999404	HOTAIRM1
29.059	-0.214956	0.327388	-0.65658	0.511451	0.999404	GPRC5D-AS1
10.1745	0.472568	0.30081	1.57099	0.116186	0.999404	LOC100506321
22.0704	0.557168	0.437208	1.27438	0.20253	0.999404	LINC00649
102.072	0.106032	0.300393	0.352978	0.724105	0.999404	INKA2-AS1
25.2493	0.668807	0.378576	1.76664	0.0772889	0.999404	FZD4-DT
21.1132	-0.225806	0.537596	-0.42003	0.674464	0.999404	PHACTR3-AS1
86.2755	0.349435	0.520194	0.67174	0.501749	0.999404	LINC01426
52.5432	0.394579	0.411857	0.958048	0.338038	0.999404	RPH3AL-AS1
2.38496	1.07345	0.619182	1.73366	0.0829786	0.999404	LINC02398
70.0087	0.371827	0.283254	1.3127	0.189284	0.999404	GAS6-DT
114.067	-0.0376018	0.443276	-0.0848271	0.932399	0.999404	ELOVL2-AS1
0.962912	-1.00069	1.29811	-0.77088	0.440778	0.999404	LINC00871
1249.83	-0.135976	0.302995	-0.448772	0.653596	0.999404	PANTR1
192.249	0.0338204	0.165009	0.204961	0.837602	0.999404	CBR3-AS1
41.4513	-0.582405	0.668244	-0.871545	0.383457	0.999404	LINC00648
34.3884	-0.290342	0.244634	-1.18684	0.23529	0.999404	SPAG5-AS1
1181.98	0.105207	0.179606	0.585764	0.558034	0.999404	RASSF8-AS1
73.515	-0.183233	0.160047	-1.14487	0.252263	0.999404	SRD5A3-AS1
377.04	0.00606544	0.139929	0.0433467	0.965425	0.999404	TMEM147-AS1
257.357	0.0171557	0.227739	0.0753303	0.939952	0.999404	LOC100506472
253.471	-0.35753	0.49029	-0.729221	0.465867	0.999404	LOC100506474
2.6508	0.286061	0.893816	0.320045	0.748935	0.999404	DSCAM-AS1
172.946	0.338079	0.462708	0.730654	0.46499	0.999404	CPVL-AS2
12.8721	0.512457	0.298061	1.7193	0.0855596	0.999404	NA
69.4323	0.0544693	0.156661	0.347688	0.728074	0.999404	SPTY2D1OS
2622.79	-0.0536268	0.192384	-0.278749	0.780437	0.999404	NA
13.507	-0.083809	0.324347	-0.258393	0.796104	0.999404	NECTIN3-AS1
6.87199	-0.331196	0.456037	-0.726248	0.467687	0.999404	THEGL
120.664	-0.0371098	0.166305	-0.223143	0.823424	0.999404	C16orf95
160.421	-0.0707372	0.375862	-0.1882	0.85072	0.999404	PTPRN2-AS1
74.2974	0.294495	0.399474	0.737205	0.460997	0.999404	NA
292.684	-0.0293056	0.0986989	-0.296919	0.766528	0.999404	LOC100506639
82.8039	0.0884524	0.163182	0.542047	0.587786	0.999404	PXN-AS1
15.0501	-0.0509606	0.256498	-0.198678	0.842515	0.999404	LCMT1-AS2
173.577	0.0550194	0.288834	0.190488	0.848927	0.999404	OCLN
53.3132	-0.193727	0.263764	-0.734471	0.462662	0.999404	DDX11-AS1
597.739	0.0591506	0.221002	0.267647	0.788971	0.999404	NRAV
15.4437	-0.186889	0.308027	-0.60673	0.54403	0.999404	SACS-AS1
356.867	-0.0902006	0.182792	-0.493461	0.621687	0.999404	IQCH-AS1
4.71348	0.551497	0.71291	0.773586	0.439176	0.999404	LINC02982
102.511	-0.0391944	0.291373	-0.134516	0.892995	0.999404	PCAT6
75.0172	0.23411	0.308042	0.759995	0.447257	0.999404	LINC00327
3206.98	-0.038395	0.101167	-0.379522	0.7043	0.999404	EBLN3P
222.657	0.00841479	0.149451	0.0563048	0.955099	0.999404	ALOX12-AS1
500.431	0.149836	0.167958	0.892107	0.372336	0.999404	NUP50-DT
465.442	-0.148073	0.167533	-0.883845	0.37678	0.999404	LOC100506730
0.554847	1.73683	1.11047	1.56406	0.117804	0.999404	FAM170B-AS1
26.9762	0.254996	0.374369	0.681135	0.495786	0.999404	CASP12
242.936	0.0701694	0.164775	0.425849	0.670218	0.999404	AFF1-AS1
174.886	0.159608	0.242811	0.657334	0.510966	0.999404	MIR497HG
3.50526	0.142862	0.519553	0.274971	0.783338	0.999404	OR7E37P
5.77263	0.10299	0.44614	0.230846	0.817435	0.999404	IGSF11-AS1
42.9334	0.388405	0.416832	0.931804	0.351438	0.999404	TRG-AS1
121.68	-0.162039	0.291659	-0.555578	0.578499	0.999404	TSPOAP1-AS1
44.9238	0.049149	0.524435	0.093718	0.925333	0.999404	HOXD-AS2
300.59	0.0371856	0.345632	0.107587	0.914323	0.999404	LINC01354
29.2675	0.512167	0.277014	1.84889	0.0644744	0.999404	ECE1-AS1
37.3124	-0.0229321	0.234275	-0.0978856	0.922023	0.999404	TMEM30A-DT
26.7006	0.249995	0.281493	0.888104	0.374485	0.999404	LINC01132
38.4008	0.0919787	0.185234	0.496554	0.619504	0.999404	MYLK-AS1
42.298	0.0282756	0.228724	0.123623	0.901613	0.999404	GAS1RR
15.548	0.827684	0.470074	1.76075	0.0782806	0.999404	LINC00840
674.767	0.23683	0.261056	0.907197	0.364303	0.999404	GIHCG
30.0529	-0.00303915	0.262973	-0.0115569	0.990779	0.999404	TTN-AS1
22.125	0.0543026	0.238918	0.227286	0.820201	0.999404	LINC00933
0.589547	0.557692	0.979765	0.56921	0.569213	0.999404	ELOA3DP
10.2541	0.156485	0.406335	0.385113	0.700154	0.999404	LUARIS
63.8038	0.458625	0.253895	1.80636	0.0708626	0.999404	MAGOH2P
772.429	0.0586381	0.125026	0.469008	0.639064	0.999404	LINC00665
3.3197	0.0738253	0.727031	0.101544	0.919119	0.999404	PRKG1-AS1
43.4633	0.0961634	0.157259	0.611498	0.54087	0.999404	ELOA-AS1
929.992	-0.0268417	0.243613	-0.110182	0.912265	0.999404	FAM86B2-DT
115.388	-0.0989784	0.238064	-0.415764	0.677583	0.999404	PTPRG-AS1
6.32839	-1.5574	0.913721	-1.70446	0.0882959	0.999404	GFY
1.92201	-1.02575	0.654507	-1.5672	0.117067	0.999404	MRLN
300.876	0.215065	0.21173	1.01575	0.309747	0.999404	TMCC1-DT
171.697	0.0569238	0.16053	0.354598	0.722891	0.999404	PITRM1-AS1
220.321	0.603652	0.820334	0.735861	0.461816	0.999404	TUNAR
81.4602	0.447106	0.47253	0.946197	0.344048	0.999404	TPBGL
148.901	-0.222406	0.305321	-0.728431	0.46635	0.999404	LOC100507053
24.6826	0.440284	0.501392	0.878123	0.379877	0.999404	LRCOL1
254.662	0.00439465	0.198057	0.0221887	0.982297	0.999404	MELTF-AS1
13.4412	0.27873	0.409069	0.681377	0.495633	0.999404	TEX26-AS1
26.4367	-0.237631	0.376328	-0.631447	0.527748	0.999404	CLIP1-AS1
1.83491	0.21317	0.761128	0.280071	0.779423	0.999404	DLG1-AS1
18.6531	-0.0142586	0.269717	-0.0528651	0.957839	0.999404	PITPNM2-AS1
100.815	0.851319	0.406833	2.09255	0.036389	0.999404	ADAMTS9-AS2
71.2705	-0.0787237	0.195977	-0.401699	0.687905	0.999404	ASAP1-IT2
28.0356	-0.489622	0.33356	-1.46787	0.14214	0.999404	PRC1-AS1
62.2381	-0.0528116	0.37765	-0.139843	0.888784	0.999404	LINC00707
30.0367	-0.123297	0.232088	-0.531252	0.595244	0.999404	SPART-AS1
57.2774	-0.518268	0.630865	-0.82152	0.41135	0.999404	LINC01792
56.3114	0.221241	0.269344	0.821406	0.411415	0.999404	LOC100507156
534.572	-0.150201	0.197295	-0.761305	0.446475	0.999404	BOLA3-DT
23.1141	0.0402052	0.521061	0.0771602	0.938496	0.999404	LINC01012
103.134	0.136404	0.146203	0.932975	0.350833	0.999404	SLFNL1-AS1
30.0293	-0.30077	0.446388	-0.673785	0.500448	0.999404	LINC02525
5.76348	0.469126	0.399273	1.17495	0.240014	0.999404	SMLR1
71.3313	-0.217173	0.615777	-0.352681	0.724327	0.999404	LINC00943
2209.87	-0.148144	0.192688	-0.768827	0.441996	0.999404	CHASERR
269.471	0.0153055	0.221932	0.0689649	0.945018	0.999404	RNF157-AS1
8.86802	-0.252466	0.358468	-0.704292	0.481251	0.999404	VWA8-AS1
40.7507	-0.273551	0.263683	-1.03742	0.299539	0.999404	MAMDC2-AS1
2023.91	-0.170034	0.187305	-0.907792	0.363988	0.999404	SNHG16
22.9855	0.0950781	0.292863	0.324651	0.745445	0.999404	LOC100507250
16.3076	-0.28556	0.446606	-0.639399	0.522563	0.999404	LINC01013
252.05	-0.16762	0.38391	-0.436614	0.662392	0.999404	MEG9
112.124	-0.22433	0.145608	-1.54064	0.123404	0.999404	STX18-AS1
1092.5	-0.222786	0.130117	-1.71219	0.0868616	0.999404	ZNF865
336.479	0.115182	0.187418	0.61457	0.538838	0.999404	TMEM44-AS1
50.9711	0.003593	0.219754	0.0163501	0.986955	0.999404	SMC5-DT
33.1955	0.168383	0.175191	0.961143	0.33648	0.999404	ALKBH3-AS1
1337.1	-0.180549	0.199514	-0.904946	0.365494	0.999404	ERVK13-1
1.0805	-0.375583	0.872974	-0.430233	0.667026	0.999404	LOC100507334
63.2632	-0.0627196	0.50355	-0.124555	0.900876	0.999404	SMIM18
8.71708	-0.642267	0.446268	-1.43919	0.150096	0.999404	LOC100507346
112.422	0.218993	0.565013	0.387589	0.69832	0.999404	LOC100507351
343.492	-0.120843	0.150786	-0.801418	0.42289	0.999404	ADGRL1-AS1
23.4318	-0.877536	0.813683	-1.07848	0.280822	0.999404	LINC02882
211.888	0.369565	0.872752	0.423448	0.671969	0.999404	NA
46.205	0.584865	0.317992	1.83924	0.0658792	0.999404	SENCR
52.088	-0.146455	0.339207	-0.431756	0.665919	0.999404	LRP4-AS1
45.378	0.154291	0.278045	0.554914	0.578954	0.999404	TMLHE-AS1
6.81788	-0.313647	0.656827	-0.477518	0.632993	0.999404	C1QTNF1-AS1
3219.12	-0.162294	0.226491	-0.716559	0.473646	0.999404	TMEM178B
58.7144	0.32617	0.178601	1.82625	0.0678129	0.999404	MKNK1-AS1
47.3258	0.0891553	0.22372	0.398513	0.690252	0.999404	NA
353.223	-0.136426	0.312875	-0.43604	0.662808	0.999404	ZNF571-AS1
566.631	0.108599	0.340926	0.318541	0.750075	0.999404	MICA
53.8782	0.0181574	0.251987	0.0720567	0.942557	0.999404	CCDC28A-AS1
320.647	0.436134	0.277801	1.56995	0.116427	0.999404	PSMB8-AS1
52.7273	-0.34082	0.287678	-1.18473	0.236125	0.999404	DPH6-DT
16.2545	0.0674628	0.273717	0.246469	0.805319	0.999404	GRID1-AS1
68.4413	-0.901502	0.516428	-1.74565	0.080872	0.999404	LOC100507472
30.7856	-0.0135396	0.29414	-0.0460313	0.963285	0.999404	IDH1-AS1
26.0871	-0.171769	0.313046	-0.548701	0.58321	0.999404	LINC01277
251.782	-0.0538031	0.147654	-0.364387	0.715569	0.999404	SDCBP2-AS1
109.092	0.63337	0.67873	0.933169	0.350733	0.999404	EGFR-AS1
150.975	0.00667527	0.223448	0.0298739	0.976168	0.999404	LINC01569
525.921	0.0177016	0.280363	0.0631382	0.949656	0.999404	ARHGEF26-AS1
0.781783	-1.99561	1.67523	-1.19125	0.233557	0.999404	THEG5
1.42247	0.00406202	0.930955	0.00436328	0.996519	0.999404	STRIT1
24.1273	0.161249	0.196345	0.82125	0.411504	0.999404	LOC100507547
232.879	0.177779	0.225407	0.788703	0.430286	0.999404	EPM2A-DT
36.1567	-0.0251878	0.230979	-0.109048	0.913165	0.999404	MAGOH-DT
209.464	-0.230949	0.20256	-1.14015	0.254224	0.999404	RAB11B-AS1
398.773	-0.184655	0.127284	-1.45073	0.146854	0.999404	NA
54.2709	0.094048	0.291186	0.322983	0.746708	0.999404	BHLHE40-AS1
0.645603	-1.02995	1.47156	-0.699905	0.483987	0.999404	LINC01016
93.7793	0.379153	0.555667	0.682338	0.495025	0.999404	TGFBR3L
1.19805	-0.124721	0.954201	-0.130708	0.896006	0.999404	LCT-AS1
601.133	-0.0792821	0.13944	-0.568574	0.569645	0.999404	TRIM52-AS1
2.69637	0.108523	0.724255	0.14984	0.880891	0.999404	LINC00658
69.5701	-0.0466229	0.197304	-0.236299	0.813201	0.999404	LOC100507634
5.98575	0.329445	0.880375	0.37421	0.708248	0.999404	LINC01606
5.74338	-0.38939	0.431977	-0.901414	0.367368	0.999404	MARK2P9
3.94303	0.359894	0.611372	0.588666	0.556085	0.999404	MUC22
301.752	0.154009	0.124802	1.23403	0.217192	0.999404	GMDS-DT
179.702	-0.216846	0.336303	-0.644794	0.519061	0.999404	CPB2-AS1
4220.11	-0.113269	0.28323	-0.399921	0.689215	0.999404	SMC4
1527.2	0.297946	0.294173	1.01283	0.311142	0.999404	GJC1
40.6519	-0.0552927	0.225967	-0.244694	0.806693	0.999404	ARPC4-TTLL3
47.7027	-0.133529	0.194699	-0.685821	0.492826	0.999404	RBM14-RBM4
111.117	0.0985023	0.188295	0.523128	0.600885	0.999404	CENPS-CORT
7.18784	-0.12227	0.285442	-0.428353	0.668394	0.999404	RNF103-CHMP3
2.01557	-0.292237	0.807084	-0.362089	0.717285	0.999404	SMIM35
145.82	-0.223295	0.296585	-0.752886	0.451519	0.999404	CAHM
6.37598	-0.11074	0.403054	-0.274753	0.783506	0.999404	SLX1B-SULT1A4
19.3015	-0.0151139	0.261729	-0.0577462	0.953951	0.999404	FPGT-TNNI3K
32.1968	-0.0301171	0.325163	-0.0926217	0.926204	0.999404	GJA9-MYCBP
3.6716	0.51463	0.759898	0.677236	0.498256	0.999404	MROH7-TTC4
56.5815	-0.109804	0.171456	-0.64042	0.521899	0.999404	PMF1-BGLAP
393.719	-0.00206721	0.197476	-0.0104682	0.991648	0.999404	LHX4-AS1
4.60127	0.00515185	0.37286	0.0138171	0.988976	0.999404	TLCD4-RWDD3
0.587802	-0.73839	1.32101	-0.558957	0.576191	0.999404	ARL2-SNX15
28.3718	-0.428704	0.315256	-1.35986	0.173874	0.999404	HSPB2-C11orf52
16.0339	-0.0117747	0.380566	-0.0309399	0.975317	0.999404	FKBP1A-SDCBP2
11.4292	-0.137285	0.676449	-0.202949	0.839175	0.999404	KLRC4-KLRK1
39.8945	0.113394	0.216772	0.523106	0.600901	0.999404	ARMCX5-GPRASP2
62.3038	-0.00680129	0.24589	-0.02766	0.977933	0.999404	CORO7-PAM16
5110.48	-0.0351926	0.128668	-0.273515	0.784458	0.999404	RNASEK-C17orf49
8.29075	-0.27948	0.319481	-0.874792	0.381687	0.999404	TMEM256-PLSCR3
30.2401	-0.0930807	0.280209	-0.332183	0.739751	0.999404	ZNF559-ZNF177
59.0016	0.0945862	0.201602	0.469173	0.638946	0.999404	CHURC1-FNTB
25.4396	0.444527	0.407604	1.09058	0.275456	0.999404	MIA-RAB4B
7.24951	0.791839	0.512587	1.54479	0.122397	0.999404	AP1M2
212.285	-0.0609538	0.23931	-0.254707	0.79895	0.999404	NPHP3-ACAD11
0.813998	1.91142	1.32102	1.44692	0.147919	0.999404	NDUFC2-KCTD14
2819.69	0.0842206	0.194266	0.433532	0.664628	0.999404	MSH5-SAPCD1
1.26217	0.00688314	0.754862	0.0091184	0.992725	0.999404	PIR-FIGF
48.6711	0.0677883	0.168882	0.401395	0.688129	0.999404	PPT2-EGFL8
17.9874	-0.321341	0.205024	-1.56733	0.117037	0.999404	ZHX1-C8orf76
3.73889	-0.24592	0.562284	-0.437359	0.661851	0.999404	ZNF670-ZNF695
4.78281	-0.57651	0.484297	-1.19041	0.233887	0.999404	UBE2F-SCLY
64.5514	-0.214326	0.202582	-1.05797	0.29007	0.999404	SEC24B-AS1
11.5113	0.359352	0.370126	0.970893	0.331602	0.999404	ZNF664-RFLNA
3.0261	-1.39536	0.726899	-1.9196	0.054908	0.999404	ARHGAP19-SLIT1
21.5781	0.122528	0.397168	0.308503	0.757699	0.999404	FAM24B-CUZD1
124.934	-0.0332257	0.141084	-0.235504	0.813818	0.999404	PRH1-PRR4
9.76738	0.265737	0.357815	0.742665	0.457685	0.999404	SENP3-EIF4A1
88.0621	0.0422806	0.198585	0.21291	0.831397	0.999404	P2RX5-TAX1BP3
43.9926	-0.115477	0.375239	-0.307742	0.758279	0.999404	APOC4-APOC2
13.6866	0.326726	0.322142	1.01423	0.310473	0.999404	TM4SF19-DYNLT2B
4955.33	-0.112427	0.12015	-0.935722	0.349417	0.999404	UBA2
4298.22	-0.12639	0.156338	-0.808442	0.418836	0.999404	SAE1
6.29172	0.751985	0.514315	1.46211	0.143711	0.999404	LINC00159
2768.24	0.0245187	0.100483	0.244008	0.807225	0.999404	FARSB
5560.48	0.182674	0.196818	0.928138	0.353336	0.999404	ABCC5
2146.08	0.0270184	0.140837	0.191842	0.847866	0.999404	ABCB6
5604.28	-0.0759094	0.155378	-0.488546	0.625163	0.999404	DNM1L
368.879	0.393773	0.528018	0.745757	0.455814	0.999404	CDH8
948.816	0.563715	0.349035	1.61507	0.106296	0.999404	ABCC9
3913.16	-0.0939476	0.121373	-0.774041	0.438906	0.999404	ABCF2
1.19117	0.384208	0.798319	0.481271	0.630324	0.999404	MIR2681
3.1602	-0.494295	0.620015	-0.797232	0.425317	0.999404	MIR4668
6.9936	0.609645	0.474379	1.28514	0.198742	0.999404	MIR4648
8.33635	-0.520962	0.365506	-1.42532	0.154065	0.999404	MIR4653
2.07961	-0.683433	0.573938	-1.19078	0.23374	0.999404	MIR4523
1.11702	-1.3251	0.911772	-1.45332	0.146134	0.999404	MIR4731
0.992281	0.338827	1.1417	0.296774	0.766639	0.999404	MIR4526
2.93383	-0.157779	0.52953	-0.29796	0.765734	0.999404	MIR4728
17.3035	-0.925009	0.474842	-1.94803	0.0514108	0.999404	MIR4534
0.619256	0.762532	1.69277	0.450465	0.652375	0.999404	MIR4769
32.16	-0.159858	0.278181	-0.574655	0.565525	0.999404	MIR4720
4.73632	0.732687	0.671035	1.09188	0.274888	0.999404	MIR4480
0.651805	-0.249653	0.888501	-0.280982	0.778724	0.999404	MIR4804
1.72814	-0.557352	0.65823	-0.846743	0.397138	0.999404	MIR4505
1.67402	0.143891	1.24781	0.115314	0.908196	0.999404	MIR4483
3.24953	0.365963	0.549527	0.66596	0.505437	0.999404	MIR4530
5.50675	0.896098	0.587416	1.52549	0.127137	0.999404	MIR4420
2.70464	0.169556	0.528027	0.321113	0.748125	0.999404	MIR4754
2.99915	0.00364829	0.825632	0.00441878	0.996474	0.999404	MIR378D2
0.868443	0.106811	1.03005	0.103695	0.917412	0.999404	MIR4514
2.34089	0.262224	0.552004	0.47504	0.634759	0.999404	MIR4513
0.576076	0.376832	1.0604	0.355367	0.722315	0.999404	MIR4783
1.13542	0.124756	0.820136	0.152116	0.879095	0.999404	MIR548O2
1.41443	-0.00421331	0.67547	-0.0062376	0.995023	0.999404	MIR4729
2.6032	0.558575	0.645223	0.865708	0.38665	0.999404	MIR4782
1822.75	0.208757	0.327744	0.636952	0.524156	0.999404	NA
20.7229	-0.218421	0.270109	-0.80864	0.418722	0.999404	MIR4737
1.39741	0.365002	0.769097	0.474585	0.635083	0.999404	MIR4753
4.40392	0.11537	0.521607	0.221183	0.82495	0.999404	MIR4519
4.50634	0.51429	0.416259	1.23551	0.216642	0.999404	MIR4640
1.47333	0.483945	0.701821	0.689555	0.490474	0.999404	MIR4673
4.83395	0.325754	0.579338	0.562286	0.573921	0.999404	MIR4768
1.32963	0.0604843	0.831973	0.0726998	0.942045	0.999404	MIR3960
1.42581	0.0359941	0.688601	0.0522714	0.958312	0.999404	MIR3975
4.34266	-0.0981457	0.393427	-0.249464	0.803002	0.999404	MIR4516
3.3233	0.472147	0.434621	1.08634	0.277328	0.999404	MIR4701
1.04742	0.102574	0.8982	0.1142	0.909079	0.999404	MIR4733
1.92829	-0.709636	0.691516	-1.0262	0.304796	0.999404	MIR4639
0.618749	0.778041	1.08676	0.715927	0.474036	0.999404	MIR4802
1.07485	-0.943254	1.01772	-0.926829	0.354015	0.999404	MIR4738
5.27274	0.274411	0.430064	0.638068	0.523429	0.999404	MIR4766
7.8175	0.384963	0.386779	0.995305	0.319588	0.999404	MIR4489
4.41274	0.0581924	0.56431	0.103121	0.917867	0.999404	MIR4645
1.00894	-1.47314	0.846455	-1.74036	0.0817954	0.999404	MIR4510
12.1516	-0.405676	0.359864	-1.1273	0.259614	0.999404	MIR4740
2.14448	-0.00659406	0.561016	-0.0117538	0.990622	0.999404	MIR4678
1.82468	0.251496	0.601392	0.418191	0.675808	0.999404	MIR4450
0.663002	-0.2499	1.97092	-0.126794	0.899104	0.999404	MIR4710
3.21549	-0.00318422	0.471262	-0.0067568	0.994609	0.999404	MIR4674
3.32104	-0.871115	0.707507	-1.23125	0.218231	0.999404	MIR4666A
2.67272	-0.406156	0.569686	-0.712947	0.475879	0.999404	MIR4777
3.35525	-0.158218	0.586368	-0.269827	0.787293	0.999404	MIR4664
4.04464	-0.320397	0.538265	-0.595241	0.551683	0.999404	MIR4682
8.77209	0.437294	0.458685	0.953365	0.340405	0.999404	MIR4482
1.01268	-0.272312	0.836901	-0.325381	0.744893	0.999404	MIR4484
2.61404	-1.21287	0.800277	-1.51556	0.129631	0.999404	MIR4424
0.841837	-0.889993	0.997245	-0.892452	0.372151	0.999404	MIR4650-2
2.16926	0.336217	0.537113	0.625969	0.531335	0.999404	MIR4677
17.7052	-0.447057	0.450091	-0.993257	0.320585	0.999404	MIR4451
0.948836	-0.17656	0.917555	-0.192425	0.847409	0.999404	MIR4660
1.16347	-0.954794	0.684896	-1.39407	0.163296	0.999404	MIR4670
0.536997	-0.69753	1.3857	-0.503377	0.614699	0.999404	MIR4642
0.871224	-0.504988	0.654071	-0.772068	0.440074	0.999404	MIR550A3
1.16288	-0.376965	0.990148	-0.380716	0.703414	0.999404	MIR4531
4.4006	-0.016604	0.532648	-0.0311725	0.975132	0.999404	MIR4730
1.63599	0.278945	0.601651	0.463632	0.642911	0.999404	MIR2467
0.918308	-0.239781	0.673263	-0.356147	0.72173	0.999404	MIR4785
21.545	-0.2076	0.290792	-0.713912	0.475281	0.999404	MIR4467
3.28238	0.178448	0.535022	0.333533	0.738732	0.999404	MIR4746
1.90905	-0.263304	0.843965	-0.311985	0.755052	0.999404	MIR4803
16.3747	-0.190605	0.216282	-0.881278	0.378167	0.999404	MIR4784
1.40871	0.505806	0.625866	0.80817	0.418993	0.999404	MIR4511
0.635987	1.76801	1.84651	0.957487	0.338322	0.999404	MIR4671
1.24946	-0.104485	0.7861	-0.132915	0.894261	0.999404	MIR548AC
274.689	0.0351096	0.157094	0.223494	0.823151	0.999404	MIR3064
0.528094	-0.780488	1.47826	-0.527976	0.597516	0.999404	MIR4684
15.6713	0.0472746	0.220404	0.21449	0.830165	0.999404	MIR4444-1
182.569	-0.2206	0.244842	-0.900986	0.367596	0.999404	MIR4712
1.66871	-0.320036	0.774583	-0.413171	0.679481	0.999404	MIR4440
29.3651	0.0322501	0.206919	0.155859	0.876144	0.999404	MIR4691
0.556121	1.33861	1.09982	1.21712	0.223559	0.999404	MIR4518
0.726259	0.640654	0.782349	0.818885	0.412852	0.999404	MIR4761
0.959989	0.343508	1.00143	0.343017	0.731585	0.999404	MIR4727
7.74275	-0.277865	0.332073	-0.836758	0.402729	0.999404	MIR4786
0.61592	0.141316	1.3347	0.105878	0.915679	0.999404	MIR4434
4.26237	0.178403	0.353615	0.504511	0.613903	0.999404	MIR4744
2.94185	0.325999	0.615753	0.529431	0.596506	0.999404	MIR4748
0.837994	-0.264548	0.859017	-0.307966	0.758108	0.999404	MIR4694
2.58231	0.0512016	0.889459	0.0575648	0.954095	0.999404	MIR4672
1.06942	-0.877328	0.895553	-0.979649	0.327259	0.999404	MIR4644
1.4661	-1.67551	0.796579	-2.10338	0.0354326	0.999404	MIR4714
2.53734	-0.419394	0.513989	-0.81596	0.414523	0.999404	MIR4755
2.22333	-0.154552	0.779389	-0.198299	0.842811	0.999404	MIR2682
1.21743	0.578304	0.7393	0.782231	0.434079	0.999404	MIR4742
0.758681	0.360112	1.09858	0.327797	0.743065	0.999404	MIR4715
6.5098	-0.636159	0.540855	-1.17621	0.239511	0.999404	MIR4635
0.534727	0.426921	1.43479	0.297549	0.766048	0.999404	MIR4423
1.23459	-0.170494	0.717423	-0.237648	0.812154	0.999404	MIR4685
2.07146	-0.387075	0.480928	-0.804851	0.420906	0.999404	MIR4706
4.62486	-0.729229	0.419332	-1.73903	0.08203	0.999404	MIR4441
1.99925	0.196615	0.601886	0.326664	0.743922	0.999404	MIR4435-1
9.52591	-0.00214271	0.363365	-0.00589685	0.995295	0.999404	CFAP418-AS1
169.76	-0.0853002	0.248706	-0.342975	0.731617	0.999404	TPTE2P5
772.732	0.245098	0.175353	1.39774	0.162191	0.999404	NR1H3
1.79579	-0.512293	0.789689	-0.648727	0.516515	0.999404	DIO2-AS1
252.671	0.241987	0.328558	0.736512	0.461419	0.999404	DNM3OS
23.1539	-0.117759	0.170715	-0.689797	0.490322	0.999404	COX17
173.45	-0.339717	0.198044	-1.71536	0.0862788	0.999404	PARTICL
54.8363	0.1073	0.524159	0.204709	0.837799	0.999404	WDR87BP
1.92097	1.1493	0.846451	1.35779	0.174531	0.999404	LINC00659
2.77268	0.439037	0.510027	0.860811	0.389342	0.999404	RAET1E-AS1
9.14134	0.34557	0.323577	1.06797	0.285534	0.999404	PYCARD-AS1
96.4695	-0.283797	0.27242	-1.04176	0.297521	0.999404	LOC100652758
22.8797	-0.00331366	0.325898	-0.0101678	0.991887	0.999404	PRICKLE2-AS1
143.666	0.129045	0.229783	0.561595	0.574392	0.999404	LOC100652768
1.81031	-0.820048	1.00424	-0.816589	0.414163	0.999404	DSG2-AS1
1048.43	-0.176492	0.131555	-1.34158	0.179733	0.999404	NNT-AS1
4.61204	-0.266437	0.405364	-0.657278	0.511002	0.999404	SNX29P1
12.3271	0.518742	0.701479	0.739497	0.459605	0.999404	GS1-24F4.2
91.7278	-1.02081	0.532837	-1.91581	0.0553895	0.999404	KIAA2012
28.3189	0.061693	0.230274	0.267912	0.788767	0.999404	CACNA1C-AS1
1.68288	0.823772	1.19187	0.691161	0.489464	0.999404	TMCO5B
7.86677	-0.145406	0.463052	-0.314015	0.753509	0.999404	ALOX15P1
3.17614	-0.838639	0.753016	-1.11371	0.265405	0.999404	LINC00904
5.69166	-0.132712	0.333445	-0.398003	0.690628	0.999404	LOC100652999
65.2947	-0.184342	0.262873	-0.70126	0.483141	0.999404	CEP295NL
3742.62	-0.102493	0.120113	-0.853309	0.393488	0.999404	SCAMP2
2924.53	-0.156061	0.0945265	-1.65097	0.0987438	0.999404	SCAMP3
1251.36	-0.06953	0.257452	-0.27007	0.787107	0.999404	IL18BP
606.809	0.0306113	0.13935	0.219673	0.826126	0.999404	RWDD2B
129.827	0.781248	0.847035	0.922333	0.356355	0.999404	CDH9
80.6507	-0.501855	0.433943	-1.1565	0.247477	0.999404	MUC12
1470.62	-0.110617	0.133395	-0.829246	0.406965	0.999404	DPP3
1056.22	-0.0344732	0.0988169	-0.348859	0.727195	0.999404	SNUPN
13983.1	-0.100501	0.116128	-0.86543	0.386803	0.999404	HUWE1
10.1094	-0.709144	0.456445	-1.55362	0.120274	0.999404	PCAT1
7.00068	0.145739	0.470275	0.309903	0.756635	0.999404	HIF1A-AS2
2.46556	-0.680003	0.736942	-0.922736	0.356145	0.999404	RCAN3AS
11.145	0.23931	0.33502	0.714314	0.475033	0.999404	HTT-AS
1096.85	-0.0464923	0.316327	-0.146975	0.883152	0.999404	PTPRU
153.658	0.515343	0.285353	1.80598	0.0709208	0.999404	TSPAN32
84.1987	-0.263412	0.399996	-0.658537	0.510193	0.999404	KLHL7-DT
28.5673	-0.191515	0.181942	-1.05262	0.292517	0.999404	RBM5-AS1
1500.77	-0.212947	0.110926	-1.91971	0.054894	0.999404	TSSC4
9760.55	-0.126015	0.282052	-0.44678	0.655034	0.999404	ATP9A
905.673	0.112938	0.364647	0.309717	0.756776	0.999404	CDH10
857.554	-0.537921	0.382648	-1.40579	0.159787	0.999404	GPC6
512.169	-0.675469	0.458113	-1.47446	0.140358	0.999404	USH1C
1853.49	0.0188165	0.0955569	0.196914	0.843895	0.999404	PQBP1
2.36257	0.188769	0.501546	0.376374	0.706639	0.999404	MIR5000
1.72716	-0.303642	0.910343	-0.333547	0.738722	0.999404	MIR5579
1.70954	-0.588679	0.660213	-0.89165	0.372581	0.999404	MIR5693
3.21656	0.449624	0.745848	0.602836	0.546618	0.999404	MIR5188
18.3822	-0.41519	0.265202	-1.56556	0.117451	0.999404	MIR5581
1.61202	-0.673658	0.86799	-0.776113	0.437683	0.999404	MIR5691
0.627655	0.424888	0.876994	0.484482	0.628044	0.999404	MIR5695
0.84571	0.191778	1.00421	0.190973	0.848546	0.999404	MIR5692C2
2.43082	0.577761	0.487396	1.1854	0.235858	0.999404	MIR5687
1.18812	0.457649	0.77342	0.591721	0.554038	0.999404	MIR5582
1.79866	-0.605115	0.786037	-0.76983	0.441401	0.999404	MIR5091
2.5989	-0.578138	0.642579	-0.899716	0.368271	0.999404	MIR5006
12.6318	0.317342	0.287422	1.1041	0.269551	0.999404	MIR5587
19.5765	0.43435	0.364957	1.19014	0.233992	0.999404	MIR5087
14.4188	-0.219632	0.246805	-0.8899	0.37352	0.999404	MIR5010
20.9257	-0.125526	0.426007	-0.294657	0.768256	0.999404	MIR5690
3.48772	-0.394194	0.453301	-0.869607	0.384515	0.999404	MIR4999
2.73283	0.215442	0.441174	0.488337	0.625311	0.999404	MIR5191
3.51225	0.0582233	0.520562	0.111847	0.910945	0.999404	MIR5194
6.80774	0.0314093	0.378698	0.08294	0.933899	0.999404	MIR5094
1.20808	-1.26119	0.912543	-1.38206	0.166954	0.999404	MIR5089
0.675827	-1.08031	1.45901	-0.740435	0.459036	0.999404	MIR5196
0.827204	-0.844527	0.890887	-0.947962	0.343149	0.999404	MIR5090
3.63051	-0.809207	0.414646	-1.95156	0.0509905	0.999404	MIR5685
2.18034	-0.430463	0.626595	-0.686987	0.492091	0.999404	MIR5193
10.9117	0.0200844	0.425642	0.0471861	0.962365	0.999404	MIR5190
0.910671	-1.32983	0.864856	-1.53763	0.124139	0.999404	MIR548AP
2.55853	-0.615586	0.529184	-1.16327	0.244718	0.999404	MIR5699
0.852232	0.370984	1.20754	0.307224	0.758673	0.999404	MIR5192
1.87343	0.793657	0.613347	1.29398	0.195673	0.999404	MIR5586
0.535124	-0.808668	1.10259	-0.733427	0.463298	0.999404	MIR5187
2520.14	-0.445239	0.463397	-0.960815	0.336645	0.999404	EDIL3
1.36906	0.654573	1.37406	0.476379	0.633804	0.999404	EGFLAM-AS4
16.8854	-0.0543918	0.198919	-0.273436	0.784518	0.999404	ZRANB2-DT
2.91014	1.24235	0.639262	1.94341	0.0519669	0.999404	LINC00536
1074.92	0.194423	0.118099	1.64627	0.0997078	0.999404	HEIH
2.18041	0.0942817	0.761044	0.123885	0.901407	0.999404	HHLA1
4.83428	-0.42083	0.450003	-0.935172	0.3497	0.999404	LINC00538
3.96818	-0.0745349	0.809817	-0.0920392	0.926667	0.999404	LRRC3-DT
118.126	-0.700363	0.525859	-1.33185	0.182911	0.999404	GDNF-AS1
1.21041	-0.062796	0.739742	-0.084889	0.93235	0.999404	CYP3A7-CYP3A51P
1.21042	0.335215	0.774587	0.432767	0.665184	0.999404	LINC00563
261.765	0.939789	0.508935	1.84658	0.0648083	0.999404	ALDH1L1-AS2
36.3406	1.67445	1.05273	1.59058	0.111705	0.999404	LINC00507
11.3174	-0.183575	0.2458	-0.746847	0.455156	0.999404	DIP2A-IT1
15.9146	0.405043	0.446855	0.906429	0.364709	0.999404	RB1-DT
0.925357	-0.125399	0.748829	-0.167461	0.867008	0.999404	UPK1A-AS1
2458.23	-0.12723	0.13838	-0.919425	0.357873	0.999404	CERT1
17.2912	0.532455	0.29745	1.79007	0.0734431	0.999404	PTCHD1-AS
1.41403	0.693545	0.867735	0.799259	0.42414	0.999404	RNU6-34P
3.11309	0.243443	0.811692	0.299921	0.764238	0.999404	RNU6-66P
6.42451	0.601063	0.371154	1.61945	0.105351	0.999404	RNU6-78P
5.89989	-0.236339	0.440061	-0.53706	0.591227	0.999404	ZFX-AS1
7.00409	0.26714	0.41784	0.639337	0.522604	0.999404	DPYD-AS1
4.8051	-0.164936	0.385187	-0.428198	0.668507	0.999404	MTOR-AS1
2.70253	0.577857	0.794826	0.727024	0.467211	0.999404	LNX1-AS1
7.88476	-0.500144	0.347372	-1.4398	0.149925	0.999404	OPA1-AS1
72.2496	0.358492	0.359713	0.996606	0.318956	0.999404	PHEX-AS1
1.64324	1.27064	0.905255	1.40363	0.16043	0.999404	VAV3-AS1
48.4559	0.414268	0.206774	2.00348	0.0451256	0.999404	SNRK-AS1
7.96115	0.700976	0.824169	0.850525	0.395034	0.999404	LINC00278
2.15698	-0.0907907	0.446047	-0.203545	0.838709	0.999404	MED4-AS1
3.06609	0.435274	0.771364	0.564292	0.572556	0.999404	GPC5-AS1
0.914617	-2.35748	1.25392	-1.88008	0.0600965	0.999404	GPC6-AS2
0.58267	2.07708	1.02289	2.03059	0.0422962	0.999404	CNTN4-AS2
5.77122	0.0162552	0.383232	0.0424161	0.966167	0.999404	ABCC5-AS1
2.18783	0.0924394	0.563993	0.163902	0.869809	0.999404	MAGI1-AS1
25.7819	0.163346	0.557291	0.293107	0.769441	0.999404	GRM5-AS1
11.079	0.365471	0.519682	0.703259	0.481895	0.999404	KCNQ5-AS1
4.61132	0.563662	0.441457	1.27682	0.201665	0.999404	NAV2-AS5
60.4232	-0.00742013	0.265953	-0.0279002	0.977742	0.999404	EPN2-AS1
3.81639	0.276101	0.59441	0.464495	0.642293	0.999404	MAGI2-AS2
3.61905	-0.219548	0.452377	-0.485321	0.627448	0.999404	SGO1-AS1
2.9515	0.134289	0.469929	0.285765	0.775058	0.999404	CFAP44-AS1
47.4632	-0.173628	0.227779	-0.762263	0.445903	0.999404	PRRT3-AS1
2.29882	-0.135991	0.831748	-0.163501	0.870124	0.999404	CADM2-AS2
1.92969	-0.930786	1.14184	-0.815165	0.414978	0.999404	MACC1-AS1
55.1672	0.10662	0.162977	0.654202	0.512982	0.999404	HM13-AS1
5.79571	0.483297	0.781795	0.61819	0.53645	0.999404	LINC00499
11.0262	-0.296822	0.517214	-0.573887	0.566044	0.999404	LZTS1-AS1
1.43792	0.756323	0.665477	1.13651	0.255742	0.999404	LINC00534
36.2817	0.123768	0.21102	0.586524	0.557524	0.999404	FALEC
4.82436	0.76155	0.612275	1.2438	0.213571	0.999404	LINC00570
11.5027	-0.0759572	0.849896	-0.0893724	0.928786	0.999404	NLGN4Y-AS1
288.199	0.0934428	0.178223	0.524302	0.600069	0.999404	COX10-DT
41.8439	-0.208978	0.335141	-0.623555	0.53292	0.999404	PCDH9-AS2
56.4204	-0.139454	0.368232	-0.378712	0.704902	0.999404	DLEU7-AS1
2.992	0.0808088	0.602156	0.134199	0.893245	0.999404	KCNAB1-AS2
0.537337	1.34361	1.65482	0.811942	0.416825	0.999404	KCNAB1-AS1
14.5381	0.0866471	0.362066	0.239313	0.810863	0.999404	PCDH9-AS3
83.1616	0.231164	0.284729	0.811876	0.416863	0.999404	SLC6A1-AS1
9.01811	-0.330317	0.369056	-0.895033	0.37077	0.999404	BRWD1-AS1
0.705235	-1.08694	0.977284	-1.1122	0.26605	0.999404	HS6ST2-AS1
9.82676	0.172877	0.426757	0.405094	0.685408	0.999404	MTUS2-AS1
7.04573	0.264544	0.609853	0.433783	0.664446	0.999404	CCDC13-AS1
24.4167	0.187408	0.306813	0.610822	0.541318	0.999404	ZNRF3-AS1
0.739251	1.9721	1.52865	1.29009	0.197018	0.999404	LINC00332
1.69151	2.52599	1.28042	1.97278	0.0485205	0.999404	LINC00333
4.53034	0.728607	0.629526	1.15739	0.247113	0.999404	LINC00381
9.45617	0.0888268	0.457848	0.194009	0.846169	0.999404	LINC00398
3.83746	0.185663	0.669679	0.277242	0.781594	0.999404	LINC00443
3.63498	-0.431302	0.620181	-0.695445	0.486776	0.999404	FRMD6-AS2
10.8193	-0.0573966	0.392577	-0.146205	0.88376	0.999404	LINC00571
[truncated: 19,109 more rows]

## Sheet: rs755622_DeconvolutionResults
ccf cohort Cell type deconvolution with meatadata Corresponds to figure 1
SampleID	aDC	Angiogenesis	APM1	APM2	B cells	CD8 T cells	CTLA4	Cytotoxic cells	DC	Eosinophils	iDC	Macrophages	Mast cells	Neutrophils	NK CD56bright cells	NK CD56dim cells	NK cells	PD1	pDC	PDL1	REACTOME IFNG	T cells	T helper cells	Tcm cells	Tem cells	Tfh cells	Tgd cells	Th1 cells	Th17 cells	Th2 cells	Treg cells	MicroenvironmentScore	StromaScore	ImmuneScore	Sample_Type	ID	Tissue	Surv	rs755622
MIFsnp_1515	-1869.18	2758.31	9719.98	4888.27	-1745.32	4757.67	-7203.82	-793.596	-3880.9	2308.69	884.645	4947.7	-2275.2	-585.251	2940.08	-525.208	2878.02	-3317.65	3243.65	-1636.57	5063.01	-3774.62	4821.19	2182.67	2398.57	2145.65	4261.93	1624.12	-3984.31	595.281	-4937.72	0.115817	0.0630283	0.0527886	CG	MIFsnp_1515	CG	Poor_prognosis	CG
MIFsnp_1789	-852.466	4243.79	10040.1	4866.89	-1151.54	4637.77	-5595.75	-732.379	-3435.83	2425.54	2226.93	5116.17	-1941.19	273.975	2352.7	-672.656	2881.36	-3895.67	3501.66	-949.543	5188.08	-3165.65	4849.22	2237.16	2512.58	1811.81	4226.57	1993.54	-3134.29	1404.28	-4989.72	0.140709	0.0687355	0.0719735	CG	MIFsnp_1789	CG	Poor_prognosis	CG
MIFsnp_1971	-2597.97	6761.56	8918.19	3486.15	-1778.82	4867.96	-6514.79	-1595.11	-1435.46	1339.44	1648.47	4051.24	-2261.08	-56.9237	1135.82	606.524	3180.42	-4748.71	5341.74	-6216.78	3654.96	-2775.64	4537.41	1768.38	3608.13	2680.31	3642.48	1577.29	-3487.39	1981.61	-4994.72	0.208665	0.184417	0.0242474	CG	MIFsnp_1971	CG	Good_Prognosis	CG
MIFsnp_2025	-767.749	5506.94	9163.6	6913.48	241.504	5051.62	-2185.6	320.514	-2552.69	2795.04	2961.39	5715.59	-1629	1015.44	2423.19	-56.8875	2389.74	-2870.63	6751.8	-929.542	5546.86	-364.668	5132.38	2946.36	3521.85	3105.69	4573.07	1945.22	-3582.47	591.376	-1992.59	0.307388	0.113427	0.193962	CG	MIFsnp_2025	CG	Good_Prognosis	CG
MIFsnp_2388	-547.628	2383.92	10077.8	6329.99	-656.184	4746.56	-5147.73	-1278.32	-4646.97	1483.48	931.64	3798.29	-2333.04	-1275.7	2925.93	-1692.01	3004.83	-5019.73	6251.78	1564.57	5805.54	-2253.78	5091.84	2522.42	2852.59	1763.73	4506.14	1260.96	-3866.53	1528.66	-3618.66	0.0511701	0.0203342	0.0308359	CG	MIFsnp_2388	CG	Good_Prognosis	CG
MIFsnp_2437	-2809.92	3061.94	9418.29	5028.11	-1211.74	4895.48	-7358.83	-1996.01	-4765.32	2175.1	1141.52	4691.96	-1390.34	-852.102	3134.38	-936.263	2566.19	-4741.71	5698.76	-949.543	4685.77	-2997.28	4405.22	2405.24	2689.14	2538.45	4196.48	1666.89	-4391.26	395.933	-4573.7	0.112038	0.0312547	0.0807829	CG	MIFsnp_2437	CG	Poor_prognosis	CG
MIFsnp_2455	2138.42	3757.44	10481.6	9081.52	-56.4392	5128.14	1766.58	2057.64	-2395.38	3179.06	1782.46	6144.48	-2160.18	431.682	2571.51	-557.691	2555.39	1802.58	6382.79	2636.62	6628.48	1652.28	5200.9	2167.46	3136	2972.7	4087.73	2260.05	-2734.97	448.933	-3464.66	0.298485	0.0640941	0.234391	CG	MIFsnp_2455	CG	Good_Prognosis	CG
MIFsnp_2793	-876.235	4970.8	10114.9	5987.43	-158.308	5008.56	-4138.69	236.747	-3704.46	1960.87	2137.56	4183.82	-1716.54	230.531	3557.78	-1590.39	2809.55	-3325.65	8957.9	-2321.6	5390.44	-1460.65	4791.41	2950.71	3137.61	2441.32	4671.86	2065.03	-3170.96	338.201	-4924.72	0.194954	0.134196	0.0607581	CG	MIFsnp_2793	CG	Poor_prognosis	CG
MIFsnp_3184	-1599.32	5203.02	9143.95	5125.34	-470.351	5248.77	-3948.68	-871.936	-3706.87	1633.78	1447.11	3806.92	-2311.79	109.785	1367.7	-1347.4	2508.97	-5387.74	7851.85	-4147.69	4565.99	-2666.22	5137.49	2693.43	3463.64	2080.54	4665.42	1669.94	-3091.86	318.548	-5656.75	0.232304	0.0980194	0.134285	CG	MIFsnp_3184	CG	Good_Prognosis	CG
MIFsnp_3185	-419.246	3111.68	9826.2	5406.82	-894.132	5344.25	-6076.77	46.6394	-1685.18	2152.87	2302.89	5895.95	-1597.78	5505.04	2310.46	413.074	2633.72	-5003.72	6873.81	463.521	6209.97	-2933.76	4980.11	2382.54	3055.17	1676.97	4550.12	1949.83	-1270.83	-417.435	-6308.78	0.369406	0.0349023	0.334504	CG	MIFsnp_3185	CG	Good_Prognosis	CG
MIFsnp_3332	-74.632	2490.54	9873.45	4387.88	-1878.06	4635.47	-5432.74	-1284.95	-3583.34	2538.76	2067.68	5462.65	-2444.92	882.191	1743.9	-1431.7	1985.8	-3882.67	6465.79	97.5044	5942.24	-4561.71	4589.7	2394.91	2583.25	1809.41	4259.2	1416.62	-1673.69	893.277	-3897.67	0.207008	0.0414686	0.165539	CG	MIFsnp_3332	CG	Poor_prognosis	CG
MIFsnp_3438	-2693.25	4684.04	9056.32	4802.64	-732.516	4636.6	-6642.8	-944.254	-4136.55	2110.68	1478.48	3772.93	-524.933	-1568.49	4192.44	-598.533	2501.86	-7235.82	7710.85	-899.54	4075.04	-3530.59	4759.67	2892.83	2974.75	3398.43	4572.35	1902.79	-3418.54	331.311	-5573.75	0.0521451	0.0313765	0.0207686	CG	MIFsnp_3438	CG	Poor_prognosis	CG
MIFsnp_3454	-738.908	4636.31	10303.5	3479.52	-1417.49	4944.89	-5214.73	-1572.58	-3171.17	2188.01	1172.01	5057.41	-1936.94	782.949	2505.37	-959.984	2536.81	-5305.74	3887.67	1468.57	5574.96	-2859.54	5410.26	2125.71	3061.25	1987.42	4112.42	2056.06	-4332.56	502.383	-4937.72	0.169028	0.0982893	0.0707392	CG	MIFsnp_3454	CG	Good_Prognosis	CG
MIFsnp_3789	-4721.46	1880.69	8092.57	1393.53	-1049.99	4570.92	-7695.84	-2037.05	-4303.64	1055.06	461.339	1989.73	-1620.65	-2704.27	3304.93	-2122.07	2056.47	-7753.85	5824.76	-4790.71	2262.75	-3483.41	4864.96	2029.06	2553.84	2472.52	4531.41	1257.57	-4891.69	1450.82	-5063.73	0.00319958	0.00099858	0.002201	CG	MIFsnp_3789	CG	Poor_prognosis	CG
MIFsnp_4291	-1072.76	5969.34	9949.08	8024.8	-1282.82	4834.23	-4540.7	1298.87	-1308.16	2500.38	2542.44	6512.66	-656.13	3890.73	2963.74	-431.727	2764.84	-3415.65	8067.86	-2111.59	6184.41	-1205.08	4686.16	2458.24	3457.11	1730.35	3304.63	1779.36	-1192.16	-139.917	-4901.72	0.386866	0.111108	0.275759	CG	MIFsnp_4291	CG	Good_Prognosis	CG
MIFsnp_728	-1174.92	2884.78	8691.03	3810.42	-1046.18	4722.5	-5557.75	-1594.89	-4532.51	1940.89	1589.17	3265.81	-1297.28	-1579.12	3943.99	-1787.46	2178.27	-6348.78	5684.75	-3130.64	4345.83	-2620.53	4554.36	2799.15	2829.65	3075.82	4393.64	2376.16	-4561.07	-10.0414	-4261.69	0.0302042	0.00282835	0.0273758	CG	MIFsnp_728	CG	Poor_prognosis	CG
MIFsnp_967	-2488.98	3525.83	8777.99	3737	-1381.96	4728.7	-8263.87	-1900.64	-3356.11	2023.93	970.723	2699.84	-1398.09	-1389.7	3338.99	-684.941	2800.12	-6158.78	7072.82	-3644.66	3713.08	-3863.22	4656.9	2686.57	2696.9	1883.34	4424.63	1740.89	-3015.91	179.845	-5217.73	0.0451872	0.0325893	0.0125979	CG	MIFsnp_967	CG	Good_Prognosis	CG
MIFsnp_1165	-4803.49	405.224	9069.33	4546.99	-1587.34	5227.68	-7709.85	-2012.9	-4565.07	867.758	-387.282	1042.9	-3000.26	-2092.51	712.765	-3090.4	2226.56	-5669.75	8182.87	-4983.72	2914.01	-4745.57	5100.29	2783.96	3161.82	2388.84	4707.09	226.551	-6545.4	1560.41	-4350.69	0.0314312	0.011084	0.0203471	GG	MIFsnp_1165	GG	Good_Prognosis	GG
MIFsnp_1226	-729.99	4340.53	9832.86	6107.44	-442.623	4979.16	-3765.67	-133.267	-2250.2	2108.92	2541.92	5772.83	-1505.37	1465.37	1691.44	763.956	2871.41	-3884.67	4104.68	-400.518	5778.71	-2628.19	4591.48	2168.21	2846.47	1995.18	3697.37	2125.12	-2786.64	1358.6	-3764.67	0.297584	0.0861087	0.211475	GG	MIFsnp_1226	GG	Good_Prognosis	GG
MIFsnp_1315	-2790.61	3502.8	8778.37	3682.1	-1326.19	4430.24	-6464.79	-909.011	-2945.1	1660.8	1544.66	3150.63	-1343.45	-1219.18	4430.3	-919.225	2615.32	-6550.79	5693.76	-3564.66	3821.48	-3417.41	4331.47	2546.42	2871.5	3085.89	4817.12	1230.8	-3654.34	-416.313	-4962.72	0.0535653	0.00578961	0.0477757	GG	MIFsnp_1315	GG	Poor_prognosis	GG
MIFsnp_1764	1055.87	3942.52	10460.5	5885.19	-1614.48	4682.44	-6125.77	-568.559	-4365.08	1708.65	1167.26	4597.16	-2226.19	-484.32	2519.28	-528.215	2830.44	-5425.74	7602.84	4385.7	6185.33	-2960.58	4917.47	2233.43	2673.26	1790.27	4285.86	1441.94	-3647.37	86.249	-4991.72	0.135881	0.0513928	0.0844881	GG	MIFsnp_1764	GG	Good_Prognosis	GG
MIFsnp_1956	-3562.93	1541.49	8527.64	3386.3	-1902.67	4773.72	-7907.85	-2374.65	-4550.58	1587.44	447.964	4347.43	-2358.08	-1198.96	2487.4	-1272.18	2299.8	-5324.74	7377.83	-1678.58	3460.06	-4394.64	4501.36	1977.57	2694.06	1883.79	4283.65	1358.22	-3454.45	398.852	-5462.74	0.057936	0.0218793	0.0360567	GG	MIFsnp_1956	GG	Poor_prognosis	GG
MIFsnp_2379	-2208.62	1666.13	9253.58	2486.37	-1933	4759.59	-5432.74	-693.774	-2879.13	1928	753.274	5559.72	-1665.37	851.57	2727.69	-1407.92	2759.81	-6080.77	4282.69	6495.79	4702.2	-4538.74	3915.59	1597.54	2581.26	1532.57	4211.87	1886.45	-4607.6	893.77	-4368.7	0.117193	0.0560498	0.0611428	GG	MIFsnp_2379	GG	Good_Prognosis	GG
MIFsnp_2509	1884.51	3931.17	9558.49	6125.5	-1665.59	4681.16	-2288.6	-1365.72	-3264.26	1819.98	1576.82	5485.65	-1607.55	-207.437	1510.15	-661.819	3074.53	-4914.72	5203.73	-2111.59	5306.75	-2322.13	4995.47	2572.3	3110.65	1527.91	3427.66	1652.59	-3909.14	2372.48	-2442.61	0.151221	0.0829673	0.0682535	GG	MIFsnp_2509	GG	Good_Prognosis	GG
MIFsnp_2519	-2143.77	3112.83	9213.39	4355.81	-1505.86	4720.26	-5925.77	-1864	-4665.87	1722.87	1269.3	4151.69	-1909.52	-1434.42	1842.93	-1462.54	2616.58	-6176.78	3110.64	-2142.6	4296.73	-3666.17	5275.9	2411.54	2525.08	2313.63	4616.08	1644.35	-4473.98	1496.24	-6479.79	0.0275354	0.0123002	0.0152352	GG	MIFsnp_2519	GG	Poor_prognosis	GG
MIFsnp_2541	-2366.7	1648.38	8903.1	214.436	-3045.75	4374.09	-5925.77	-2248.04	-4430.93	1382.15	-329.26	2281.24	-2499.88	-2978.23	2986	-2561.15	2647.81	-6218.78	7219.82	-5331.74	2972.82	-4478.72	4443.68	1346.44	2409.35	2342.7	3987.99	884.246	-4271.1	1023.75	-4502.7	0.0398574	0.0398574	2.18e-17	GG	MIFsnp_2541	GG	Poor_prognosis	GG
MIFsnp_2943	-2309.36	4463.97	8421.39	2512.32	-921.01	4808.39	-6727.8	-1777.97	-3249.36	1912.17	1748.7	3014.4	-415.727	-1033.01	4223.04	-564.588	2167.78	-6356.78	5180.73	-1102.55	2923.36	-3366.74	4612.91	3157.85	2741.04	3585.43	4335.31	2031.56	-2904.22	-54.9358	-4843.72	0.0606664	0.0437482	0.0169182	GG	MIFsnp_2943	GG	Good_Prognosis	GG
MIFsnp_3655	-3683.4	2068.93	8187.47	1358	-1697.45	4781.32	-6007.77	-2164.05	-5510.59	1955.54	390.797	2209.7	-2383.65	-2246.67	3499.52	-1919.44	2264.49	-6840.81	9584.93	-4307.69	2889.71	-4064.65	5384.59	3196.98	3232.88	2399.4	4629.9	1653.07	-5164.08	1275	-5104.73	0.0144771	0.00307449	0.0114026	GG	MIFsnp_3655	GG	Good_Prognosis	GG
MIFsnp_3688	-1489.5	5614.17	9490.54	5305.19	-905.098	5150.6	-3008.63	-218.318	-2509.88	1604.47	2145.76	3888.2	-1662.88	-513.643	3454.58	-264.478	3228.62	-4871.72	7411.83	-2292.6	5068.91	-2770.46	4505.67	2491.98	2755.47	2398.84	4434.47	2046.59	-3632.58	-128.904	-5062.73	0.117057	0.078501	0.0385562	GG	MIFsnp_3688	GG	Poor_prognosis	GG
MIFsnp_3982	67.691	5196.09	9870.73	5537.74	-1026.9	4873.56	-5492.75	517.959	-3245.13	2647.41	1821.42	5295.98	-1350.1	674.585	1694.42	-211.83	2882.25	-5154.73	7365.83	-1559.57	6202.77	-3070.76	4666.99	2246.88	2865.67	2032.3	4502.27	990.414	-1125.03	-556.369	-4895.72	0.296228	0.108112	0.188116	GG	MIFsnp_3982	GG	Poor_prognosis	GG
MIFsnp_698	-1181.77	4924.35	9985.61	2673.19	-2056.75	4947.48	-4522.7	-403.418	-1889.8	2249.23	2109.32	6074.45	-2113.46	1602.75	2623.88	121.7	2578.82	-4138.69	4563.7	1428.56	5215.56	-3318.63	4443.42	2076.85	2992.33	1233.13	4044.35	1575.82	-3046.42	150.782	-4298.69	0.239204	0.101249	0.137955	GG	MIFsnp_698	GG	Good_Prognosis	GG
MIFsnp_752	-1769.19	1473.23	9034.96	3209.11	-2113.14	5212.63	-6375.79	-1578.54	-4345.97	1797.18	530.966	2509.87	-3511.77	-1493.46	1453.26	-2050.16	2217.41	-4246.69	7618.84	-4953.72	3218.18	-4671.54	4914.8	2523.76	2571	2216.15	4759.66	952.767	-4300.87	887.352	-5423.74	0.0898194	0.0337779	0.0560415	GG	MIFsnp_752	GG	Poor_prognosis	GG
MIFsnp_792	-734.808	3440.02	9232.96	5482.46	-332.384	5089.02	-4357.7	-561.836	-2248.4	1365.3	420.6	3399.81	-2026.39	-636.932	1755	-797.239	2738.1	-4783.71	7225.82	-1721.58	4592.06	-2408.55	4923.83	2231.67	2377.89	1883.27	4341.27	1294.99	-3126.08	678.834	-4895.72	0.115967	0.0281615	0.0878055	GG	MIFsnp_792	GG	Good_Prognosis	GG
MIFsnp_832	-1738.56	2945.33	9246.28	5253.59	-989.942	4963.4	-6374.79	-1988.33	-4105.24	2052.62	1402.79	4868.74	-1921.75	-5.18419	1982.8	-113.563	2796.99	-5008.72	1899.59	-2900.63	4746.76	-3891.44	4982.47	2188.05	2734.05	2277.84	4110.36	1848.95	-3565.32	1181.49	-4984.72	0.122133	0.0361834	0.0859494	GG	MIFsnp_832	GG	Poor_prognosis	GG

## Sheet: rs2096525_metadata
metadat for rs2096525 snp calls from WES data Corresponds to supplemental figure 7
TCGAid	FullGenotype
TCGA-02-0001	TT
TCGA-02-0003	TT
TCGA-02-0004	TT
TCGA-02-0006	TT
TCGA-02-0007	TT
TCGA-02-0009	TT
TCGA-02-0010	TT
TCGA-02-0011	TT
TCGA-02-0014	TT
TCGA-02-0015	TT
TCGA-02-0016	TT
TCGA-02-0021	TT
TCGA-02-0023	TT
TCGA-02-0024	TT
TCGA-02-0025	TT
TCGA-02-0026	TT
TCGA-02-0027	TT
TCGA-02-0028	TT
TCGA-02-0033	TT
TCGA-02-0034	TT
TCGA-02-0037	TT
TCGA-02-0038	TT
TCGA-02-0039	TT
TCGA-02-0043	TT
TCGA-02-0046	TT
TCGA-02-0047	TT
TCGA-02-0048	TT
TCGA-02-0051	TT
TCGA-02-0052	TT
TCGA-02-0054	TT
TCGA-02-0055	TT
TCGA-02-0057	TT
TCGA-02-0058	TT
TCGA-02-0059	TT
TCGA-02-0060	TT
TCGA-02-0064	TT
TCGA-02-0068	TT
TCGA-02-0069	TT
TCGA-02-0070	TT
TCGA-02-0071	TT
TCGA-02-0074	TT
TCGA-02-0075	TT
TCGA-02-0079	TT
TCGA-02-0080	TT
TCGA-02-0083	TT
TCGA-02-0084	TT
TCGA-02-0085	TT
TCGA-02-0086	TT
TCGA-02-0087	TT
TCGA-02-0089	TT
TCGA-02-0099	TT
TCGA-02-0102	TT
TCGA-02-0104	TT
TCGA-02-0106	TT
TCGA-02-0107	TT
TCGA-02-0111	TT
TCGA-02-0113	TT
TCGA-02-0114	TT
TCGA-02-0115	TT
TCGA-02-0116	TT
TCGA-02-0250	TT
TCGA-02-0258	TT
TCGA-02-0260	TT
TCGA-02-0266	TT
TCGA-02-0269	TT
TCGA-02-0271	TT
TCGA-02-0281	TT
TCGA-02-0285	TT
TCGA-02-0289	TT
TCGA-02-0290	TT
TCGA-02-0317	TT
TCGA-02-0321	TT
TCGA-02-0324	TT
TCGA-02-0325	TT
TCGA-02-0326	TT
TCGA-02-0329	TT
TCGA-02-0330	TT
TCGA-02-0332	TT
TCGA-02-0333	TT
TCGA-02-0336	TT
TCGA-02-0337	TT
TCGA-02-0338	TT
TCGA-02-0339	TT
TCGA-02-0422	TT
TCGA-02-0430	TT
TCGA-02-0432	TT
TCGA-02-0439	TT
TCGA-02-0440	TT
TCGA-02-0446	TT
TCGA-02-0451	TT
TCGA-02-0456	TT
TCGA-02-2466	TT
TCGA-02-2470	TT
TCGA-02-2483	TC
TCGA-02-2485	TC
TCGA-02-2486	TT
TCGA-06-0119	TT
TCGA-06-0121	TT
TCGA-06-0122	TT
TCGA-06-0124	TT
TCGA-06-0125	TC
TCGA-06-0125	TC
TCGA-06-0126	TT
TCGA-06-0127	TT
TCGA-06-0128	TT
TCGA-06-0129	TT
TCGA-06-0130	TT
TCGA-06-0131	TT
TCGA-06-0132	CC
TCGA-06-0133	TT
TCGA-06-0137	TC
TCGA-06-0138	TT
TCGA-06-0139	TT
TCGA-06-0140	TC
TCGA-06-0141	TT
TCGA-06-0142	TC
TCGA-06-0143	TT
TCGA-06-0145	TT
TCGA-06-0146	TT
TCGA-06-0147	TT
TCGA-06-0148	TT
TCGA-06-0149	TT
TCGA-06-0150	TT
TCGA-06-0151	TT
TCGA-06-0152	TT
TCGA-06-0154	TT
TCGA-06-0155	TT
TCGA-06-0156	TT
TCGA-06-0157	TC
TCGA-06-0158	TT
TCGA-06-0159	TT
TCGA-06-0160	TT
TCGA-06-0162	TT
TCGA-06-0164	TT
TCGA-06-0165	TC
TCGA-06-0166	TT
TCGA-06-0167	CC
TCGA-06-0168	TT
TCGA-06-0169	TT
TCGA-06-0171	TT
TCGA-06-0173	TT
TCGA-06-0174	TC
TCGA-06-0175	TT
TCGA-06-0176	TT
TCGA-06-0177	TT
TCGA-06-0178	TC
TCGA-06-0179	TT
TCGA-06-0182	TT
TCGA-06-0184	TT
TCGA-06-0185	TT
TCGA-06-0187	TT
TCGA-06-0188	TT
TCGA-06-0189	TT
TCGA-06-0190	TT
TCGA-06-0192	TT
TCGA-06-0194	TT
TCGA-06-0195	TT
TCGA-06-0197	TT
TCGA-06-0201	TT
TCGA-06-0206	TT
TCGA-06-0208	TT
TCGA-06-0209	TT
TCGA-06-0210	TC
TCGA-06-0210	TC
TCGA-06-0211	TT
TCGA-06-0213	TT
TCGA-06-0214	TT
TCGA-06-0216	CC
TCGA-06-0219	TT
TCGA-06-0221	TC
TCGA-06-0221	TC
TCGA-06-0237	TT
TCGA-06-0238	TT
TCGA-06-0240	TT
TCGA-06-0241	TT
TCGA-06-0394	TT
TCGA-06-0397	TT
TCGA-06-0402	TT
TCGA-06-0409	TT
TCGA-06-0410	TT
TCGA-06-0412	TT
TCGA-06-0413	TT
TCGA-06-0414	TT
TCGA-06-0644	TC
TCGA-06-0645	TC
TCGA-06-0646	TT
TCGA-06-0648	TT
TCGA-06-0649	TT
TCGA-06-0650	TT
TCGA-06-0686	TT
TCGA-06-0743	TT
TCGA-06-0744	TT
TCGA-06-0745	CC
TCGA-06-0745	CC
TCGA-06-0747	TC
TCGA-06-0747	TC
TCGA-06-0749	TC
TCGA-06-0749	TC
TCGA-06-0750	TT
TCGA-06-0875	CC
TCGA-06-0875	CC
TCGA-06-0876	TC
TCGA-06-0876	TC
TCGA-06-0877	TT
TCGA-06-0878	TT
TCGA-06-0879	TT
TCGA-06-0881	TC
TCGA-06-0881	TC
TCGA-06-0882	CC
TCGA-06-0882	CC
TCGA-06-0939	CC
TCGA-06-1084	TT
TCGA-06-1086	TT
TCGA-06-1087	CC
TCGA-06-1800	TC
TCGA-06-1801	TT
TCGA-06-1802	TT
TCGA-06-1804	TT
TCGA-06-1805	CC
TCGA-06-1806	TT
TCGA-06-2557	TT
TCGA-06-2558	TT
TCGA-06-2559	TC
TCGA-06-2559	TC
TCGA-06-2561	TT
TCGA-06-2562	TT
TCGA-06-2563	TT
TCGA-06-2564	TC
TCGA-06-2565	TT
TCGA-06-2566	TT
TCGA-06-2567	TT
TCGA-06-2569	TT
TCGA-06-2570	TT
TCGA-06-5408	TT
TCGA-06-5410	TT
TCGA-06-5411	CC
TCGA-06-5412	TC
TCGA-06-5413	TT
TCGA-06-5414	TT
TCGA-06-5415	TT
TCGA-06-5416	TC
TCGA-06-5417	TT
TCGA-06-5418	TT
TCGA-06-5856	CC
TCGA-06-5858	TT
TCGA-06-5859	TT
TCGA-06-6388	TT
TCGA-06-6389	TT
TCGA-06-6390	TT
TCGA-06-6391	TT
TCGA-06-6693	TT
TCGA-06-6694	TC
TCGA-06-6695	TT
TCGA-06-6697	TC
TCGA-06-6698	CC
TCGA-06-6699	TC
TCGA-06-6700	TT
TCGA-06-6701	CC
TCGA-06-A5U0	TT
TCGA-06-A5U1	TT
TCGA-06-A6S0	TT
TCGA-06-A6S1	TC
TCGA-06-A7TK	TT
TCGA-06-A7TL	CC
TCGA-08-0244	TT
TCGA-08-0245	TT
TCGA-08-0246	TT
TCGA-08-0344	TT
TCGA-08-0345	TT
TCGA-08-0346	TT
TCGA-08-0347	TT
TCGA-08-0348	TT
TCGA-08-0349	TT
TCGA-08-0350	TT
TCGA-08-0351	TT
TCGA-08-0352	TT
TCGA-08-0353	TT
TCGA-08-0354	TT
TCGA-08-0355	TT
TCGA-08-0356	TT
TCGA-08-0357	TT
TCGA-08-0358	TT
TCGA-08-0359	TT
TCGA-08-0360	TT
TCGA-08-0373	TT
TCGA-08-0375	TT
TCGA-08-0380	TT
TCGA-08-0385	TT
TCGA-08-0386	TT
TCGA-08-0389	TT
TCGA-08-0390	TT
TCGA-08-0392	TT
TCGA-08-0509	TT
TCGA-08-0510	TT
TCGA-08-0511	TT
TCGA-08-0512	TT
TCGA-08-0514	TT
TCGA-08-0516	TT
TCGA-08-0517	TT
TCGA-08-0518	TT
TCGA-08-0520	TT
TCGA-08-0521	TT
TCGA-08-0522	TT
TCGA-08-0524	TT
TCGA-08-0525	TT
TCGA-08-0529	TT
TCGA-08-0531	TT
TCGA-12-0615	TT
TCGA-12-0616	TT
TCGA-12-0618	TT
TCGA-12-0619	TT
TCGA-12-0620	TT
TCGA-12-0653	TT
TCGA-12-0654	TT
TCGA-12-0656	TT
TCGA-12-0657	TT
TCGA-12-0662	CC
TCGA-12-0670	TC
TCGA-12-0688	TC
TCGA-12-0691	TT
TCGA-12-0692	TC
TCGA-12-0703	TT
TCGA-12-0707	TT
TCGA-12-0769	TT
TCGA-12-0772	TT
TCGA-12-0773	TT
TCGA-12-0775	TT
TCGA-12-0776	TT
TCGA-12-0778	TT
TCGA-12-0780	TT
TCGA-12-0818	TT
TCGA-12-0819	TT
TCGA-12-0820	TC
TCGA-12-0821	TT
TCGA-12-0822	TT
TCGA-12-0826	TT
TCGA-12-0827	TT
TCGA-12-0828	TT
TCGA-12-0829	TC
TCGA-12-1088	TT
TCGA-12-1089	TT
TCGA-12-1090	TT
TCGA-12-1091	TT
TCGA-12-1092	TT
TCGA-12-1093	TT
TCGA-12-1094	TT
TCGA-12-1095	TT
TCGA-12-1096	TT
TCGA-12-1097	TT
TCGA-12-1098	TT
TCGA-12-1099	TT
TCGA-12-1597	TT
TCGA-12-1598	TT
TCGA-12-1599	TT
TCGA-12-1600	TT
TCGA-12-1601	TT
TCGA-12-1602	TT
TCGA-12-3644	TT
TCGA-12-3646	TT
TCGA-12-3648	TT
TCGA-12-3649	TT
TCGA-12-3650	TC
TCGA-12-3650	TC
TCGA-12-3651	TT
TCGA-12-3652	TC
TCGA-12-3652	TC
TCGA-12-3653	TT
TCGA-12-5295	CC
TCGA-12-5299	TT
TCGA-12-5301	TT
TCGA-14-0736	TT
TCGA-14-0740	TT
TCGA-14-0781	TT
TCGA-14-0783	TT
TCGA-14-0786	TC
TCGA-14-0787	TT
TCGA-14-0789	TT
TCGA-14-0790	TT
TCGA-14-0812	TT
TCGA-14-0813	TT
TCGA-14-0817	TT
TCGA-14-0862	TT
TCGA-14-0865	TT
TCGA-14-0866	TT
TCGA-14-0867	CC
TCGA-14-0871	TC
TCGA-14-0871	TC
TCGA-14-1034	TC
TCGA-14-1037	TT
TCGA-14-1043	TC
TCGA-14-1395	TT
TCGA-14-1396	TT
TCGA-14-1401	TT
TCGA-14-1402	TT
TCGA-14-1450	TT
TCGA-14-1451	TT
TCGA-14-1452	TT
TCGA-14-1453	TT
TCGA-14-1454	TT
TCGA-14-1455	TT
TCGA-14-1456	TC
TCGA-14-1458	TT
TCGA-14-1459	TT
TCGA-14-1794	TT
TCGA-14-1795	TT
TCGA-14-1821	TT
TCGA-14-1823	TC
TCGA-14-1823	TC
TCGA-14-1825	TT
TCGA-14-1827	TC
TCGA-14-1829	TT
TCGA-14-2554	TT
TCGA-14-2555	TT
TCGA-14-3476	TT
TCGA-14-3477	TT
TCGA-14-4157	TT
TCGA-15-0742	TT
TCGA-15-1444	TT
TCGA-15-1446	TT
TCGA-15-1447	TT
TCGA-15-1449	TT
TCGA-16-0846	TT
TCGA-16-0848	TT
TCGA-16-0849	TT
TCGA-16-0850	TT
TCGA-16-0861	TT
TCGA-16-1045	TC
TCGA-16-1045	TC
TCGA-16-1047	TT
TCGA-16-1048	TC
TCGA-16-1055	TT
TCGA-16-1056	TT
TCGA-16-1060	TT
TCGA-16-1062	TT
TCGA-16-1063	TT
TCGA-16-1460	TT
TCGA-19-0955	TT
TCGA-19-0957	TT
TCGA-19-0960	TT
TCGA-19-0962	TT
TCGA-19-0963	TT
TCGA-19-0964	TT
TCGA-19-1385	TT
TCGA-19-1386	TT
TCGA-19-1387	TC
TCGA-19-1388	TT
TCGA-19-1389	TC
TCGA-19-1390	TT
TCGA-19-1392	TT
TCGA-19-1786	TT
TCGA-19-1787	TT
TCGA-19-1788	TT
TCGA-19-1789	TT
TCGA-19-1790	TT
TCGA-19-1791	TT
TCGA-19-2619	TC
TCGA-19-2620	TT
TCGA-19-2621	TT
TCGA-19-2623	TT
TCGA-19-2624	CC
TCGA-19-2625	TC
TCGA-19-2629	TT
TCGA-19-2631	TT
TCGA-19-4065	TT
TCGA-19-4068	TT
TCGA-19-5947	TC
TCGA-19-5950	TT
TCGA-19-5951	TT
TCGA-19-5952	TC
TCGA-19-5953	TT
TCGA-19-5954	TT
TCGA-19-5955	TC
TCGA-19-5956	TT
TCGA-19-5958	TT
TCGA-19-5959	TC
TCGA-19-5960	TT
TCGA-19-A60I	TT
TCGA-19-A6J4	TT
TCGA-19-A6J5	TT
TCGA-26-1438	TT
TCGA-26-1439	TT
TCGA-26-1440	TT
TCGA-26-1442	TT
TCGA-26-1443	TT
TCGA-26-1799	TT
TCGA-26-5132	TT
TCGA-26-5133	TC
TCGA-26-5134	TT
TCGA-26-5135	TC
TCGA-26-5136	TC
TCGA-26-5139	CC
TCGA-26-6173	TT
TCGA-26-6174	TT
TCGA-26-A7UX	CC
TCGA-27-1830	TT
TCGA-27-1831	TC
TCGA-27-1832	TT
TCGA-27-1833	TC
TCGA-27-1834	TT
TCGA-27-1835	TT
TCGA-27-1836	TC
TCGA-27-1836	TC
TCGA-27-1837	TT
TCGA-27-1838	CC
TCGA-27-1838	TC
TCGA-27-2518	TT
TCGA-27-2519	TC
TCGA-27-2519	TC
TCGA-27-2521	CC
TCGA-27-2521	TC
TCGA-27-2523	TT
TCGA-27-2524	TT
TCGA-27-2526	TT
TCGA-27-2527	TT
TCGA-27-2528	TC
TCGA-27-2528	TC
TCGA-28-1745	TT
TCGA-28-1746	TT
TCGA-28-1747	TT
TCGA-28-1749	TT
TCGA-28-1750	TT
TCGA-28-1751	TT
TCGA-28-1752	TT
TCGA-28-1753	TT
TCGA-28-1755	TT
TCGA-28-1756	TT
TCGA-28-1757	TT
TCGA-28-1760	TT
TCGA-28-2499	TT
TCGA-28-2501	TT
TCGA-28-2502	TT
TCGA-28-2506	TT
TCGA-28-2509	TT
TCGA-28-2510	TT
TCGA-28-2512	TT
TCGA-28-2513	TT
TCGA-28-2514	TT
TCGA-28-5204	TT
TCGA-28-5207	TT
TCGA-28-5208	CC
TCGA-28-5209	TT
TCGA-28-5211	TT
TCGA-28-5213	TT
TCGA-28-5214	TT
TCGA-28-5215	TC
TCGA-28-5216	TT
TCGA-28-5218	TT
TCGA-28-5219	TT
TCGA-28-5220	TT
TCGA-28-6450	TT
TCGA-32-1970	TT
TCGA-32-1973	TT
TCGA-32-1976	CC
TCGA-32-1977	TT
TCGA-32-1978	TT
TCGA-32-1979	TT
TCGA-32-1980	TT
TCGA-32-1982	TT
TCGA-32-1986	TT
TCGA-32-1987	TT
TCGA-32-1991	TT
TCGA-32-2491	CC
TCGA-32-2494	TT
TCGA-32-2495	TT
TCGA-32-2498	TT
TCGA-32-2615	TT
TCGA-32-2616	TC
TCGA-32-2632	TT
TCGA-32-2634	TT
TCGA-32-2638	TT
TCGA-32-4208	TC
TCGA-32-4209	TT
TCGA-32-4210	TT
TCGA-32-4211	TT
TCGA-32-4213	TC
TCGA-32-4719	TC
TCGA-32-5222	TT
TCGA-41-2571	TT
TCGA-41-2572	TC
TCGA-41-2573	TT
TCGA-41-2575	TT
TCGA-41-3392	TT
TCGA-41-3393	CC
TCGA-41-3915	TT
TCGA-41-4097	TT
TCGA-41-5651	TC
TCGA-41-6646	TT
TCGA-4W-AA9R	TT
TCGA-4W-AA9S	TT
TCGA-4W-AA9T	CC
TCGA-74-6573	TC
TCGA-74-6575	TT
TCGA-74-6577	TT
TCGA-74-6578	TC
TCGA-74-6581	TT
TCGA-74-6584	TT
TCGA-76-4925	TT
TCGA-76-4926	TT
TCGA-76-4927	TT
TCGA-76-4928	TC
TCGA-76-4929	TT
TCGA-76-4931	TT
TCGA-76-4932	TT
TCGA-76-4934	TC
TCGA-76-4935	TT
TCGA-76-6191	TT
TCGA-76-6192	TT
TCGA-76-6193	TC
TCGA-76-6280	TT
TCGA-76-6282	TT
TCGA-76-6283	TT
TCGA-76-6285	TT
TCGA-76-6286	TT
TCGA-76-6656	TT
TCGA-76-6657	TT
TCGA-76-6660	TC
TCGA-76-6661	TT
TCGA-76-6662	TT
TCGA-76-6663	TT
TCGA-76-6664	TT
TCGA-81-5910	TT
TCGA-81-5911	TC
TCGA-87-5896	TT
TCGA-OX-A56R	CC
TCGA-RR-A6KA	TT
TCGA-RR-A6KB	TT
TCGA-RR-A6KC	TT

## Sheet: rs2096525_tcga_DiffExp_Results
rs2096525 Differential expression CC vs TT Corresponds to Supplemental figure 7B,C
Gene	baseMean	log2FoldChange	lfcSE	stat	pvalue	padj
KRT14	6.75879	7.90058	1.33574	5.91476	3.32355e-09	1.0385e-05
SPANXE	0.362543	4.83222	4.09337	1.1805	0.237802	0.635918
C5orf46	16.485	4.75332	0.958209	4.96063	7.02642e-07	0.00054888
ROS1	21.7974	4.46553	1.1792	3.78691	0.000152532	0.0242344
IGJ	430.352	4.22916	0.871148	4.8547	1.20569e-06	0.000753477
HAS1	20.5303	4.17546	0.529722	7.88235	3.21274e-15	6.02325e-11
ZCCHC5	3.34983	4.06774	1.03425	3.93303	8.38804e-05	0.0167297
NPS	0.727106	4.02939	1.07919	3.7337	0.000188687	0.0267992
OOEP	0.714464	3.79808	0.833128	4.55881	5.14433e-06	0.00229633
TNIP3	3.36942	3.74958	0.745437	5.03004	4.90389e-07	0.000409294
CPA3	18.5221	3.71394	1.00952	3.67891	0.00023423	0.0292756
PCDHGA3	100.644	3.60596	0.490825	7.34673	2.03107e-13	1.26929e-09
CCL24	0.974834	3.56076	1.58247	2.25012	0.0244411	0.269067
IGFL2	3.93657	3.45229	0.634002	5.44524	5.17358e-08	7.57641e-05
MS4A2	2.20757	3.43184	1.04928	3.27066	0.00107297	0.0622337
MCTP2	102.862	3.28559	0.696635	4.71637	2.40093e-06	0.00125035
CCL26	21.6091	3.28196	0.607067	5.40626	6.43546e-08	8.27244e-05
C14orf70	0.843838	3.22308	0.943182	3.41724	0.000632585	0.0500409
COL6A3	4714.77	3.21498	0.719973	4.46542	7.99115e-06	0.00325692
CPXM2	173.627	3.20202	0.650104	4.9254	8.41868e-07	0.000587012
MAGEA6	1.94216	3.18053	0.922647	3.44717	0.000566484	0.0480563
PVALB	40.7076	3.06275	0.854891	3.58262	0.000340162	0.0358914
SFRP2	795.044	3.04479	0.727189	4.18706	2.82586e-05	0.00870108
TMEM40	1.53602	3.03309	0.951242	3.18856	0.00142985	0.0734776
C1orf186	1.04359	3.00398	0.791586	3.79489	0.000147711	0.0238732
CD70	100.523	2.98978	0.758023	3.94418	8.00734e-05	0.0164969
MMP23A	4.08039	2.96612	2.21812	1.33723	0.181149	0.576532
NPBWR1	0.26275	2.95722	1.92858	1.53337	0.125186	0.496002
TRPM1	2.31192	2.94805	0.861117	3.42352	0.000618162	0.0491381
COL7A1	488.77	2.94448	0.517388	5.69104	1.2627e-08	2.95914e-05
DIRC1	0.853124	2.93897	1.23525	2.37925	0.0173481	0.228594
TWIST2	31.8924	2.91741	0.622977	4.68302	2.8268e-06	0.00143235
PAPPA	111.436	2.90984	0.59145	4.91985	8.66096e-07	0.000587012
STC1	773.627	2.89818	0.489478	5.92096	3.20062e-09	1.0385e-05
COL5A1	3983.86	2.88651	0.565715	5.10241	3.35358e-07	0.000319346
CD177	6.51759	2.86694	0.816941	3.50936	0.00044918	0.0429654
DAZL	1.55493	2.84376	1.32135	2.15215	0.0313852	0.292289
MFAP5	106.268	2.83726	0.751703	3.77444	0.000160366	0.0248475
CLEC4G	14.3804	2.8215	0.802736	3.51485	0.000439997	0.0425983
TYRP1	10.4139	2.75661	0.745735	3.6965	0.000218588	0.0285148
MYL1	0.311126	2.75592	3.97305	0.693653	0.4879	0.815761
MXRA5	1896.65	2.75015	0.540203	5.09094	3.56284e-07	0.000319346
FCRL5	4.92128	2.74593	0.955457	2.87395	0.00405375	0.117284
COL15A1	423.674	2.73633	0.553808	4.94093	7.77505e-07	0.000583067
LOC389033	4.18661	2.72981	1.00035	2.72886	0.0063554	0.142525
COL10A1	48.1818	2.70781	0.816098	3.31799	0.00090667	0.0586561
XAGE1D	0.0927186	2.69314	5.95309	0.452394	0.650985	NA
FBXL21	1.87523	2.68841	0.883561	3.0427	0.00234466	0.0924804
KLK2	0.469181	2.65618	1.22178	2.17404	0.0297025	0.289016
ITGA11	372.424	2.64781	0.410908	6.44379	1.16524e-10	5.46149e-07
OBP2A	3.34361	2.63284	1.2742	2.06627	0.0388026	0.31588
CMA1	0.167798	2.62859	3.1024	0.847274	0.396842	NA
FGF5	19.3994	2.6262	0.954441	2.75156	0.00593122	0.139183
TRIM10	0.380097	2.61515	1.01021	2.58871	0.00963351	0.174839
KIAA0748	55.1844	2.60513	0.606074	4.29837	1.72055e-05	0.00632489
GPR26	47.6963	2.60243	0.86399	3.0121	0.00259445	0.0967012
NPR3	14.0635	2.59424	0.7363	3.52335	0.000426135	0.0416812
TNFRSF17	2.67787	2.59102	0.665481	3.89346	9.88263e-05	0.0181647
FGF7	37.1658	2.58707	0.346098	7.47496	7.7226e-14	7.23916e-10
CD209	182.694	2.57885	0.694134	3.71521	0.000203039	0.0275217
CDX1	5.72141	2.57425	0.476604	5.40123	6.61866e-08	8.27244e-05
HTR3A	3.8693	2.56459	0.712608	3.59888	0.000319593	0.0346343
COL1A1	22869.3	2.55462	0.659662	3.87263	0.000107669	0.0190432
CIDEA	2.42849	2.54709	1.01095	2.51952	0.0117516	0.1936
OPRM1	0.481872	2.53841	1.12127	2.26386	0.0235828	0.264754
LOC284233	5.18776	2.52624	0.740078	3.41347	0.000641405	0.0501044
MGC29506	19.8305	2.52321	0.795575	3.17155	0.00151627	0.0758054
LOXL1	827.833	2.51541	0.483524	5.20225	1.96888e-07	0.000217133
CSF3	80.3309	2.51454	0.874805	2.8744	0.00404792	0.117284
TCP10	0.152101	2.50919	2.54942	0.984218	0.325008	NA
LOC152225	2.08887	2.50632	0.889209	2.8186	0.00482343	0.125249
FAT2	23.5435	2.50307	0.446599	5.60474	2.08568e-08	3.91022e-05
PCDHGA12	433.189	2.50267	0.747982	3.3459	0.000820159	0.0552122
MAGEA11	0.253206	2.49549	1.57725	1.58217	0.11361	0.47742
HOXB9	39.4556	2.49054	0.69752	3.57057	0.000356205	0.0366931
SPINK6	2.30092	2.47743	0.943513	2.62575	0.00864588	0.165283
OPALIN	339.688	2.47395	0.850569	2.90858	0.00363072	0.111541
ACTG2	335.26	2.46776	0.484807	5.09019	3.57706e-07	0.000319346
SCNN1A	12.8401	2.46688	0.501655	4.91747	8.76698e-07	0.000587012
PKP3	7.47341	2.46054	0.628441	3.91531	9.02894e-05	0.017451
GABRR1	8.47432	2.45195	0.764097	3.20895	0.00133223	0.0701065
DLX3	7.97291	2.44906	0.642292	3.813	0.000137293	0.0233997
SH3RF2	16.5981	2.44793	0.608344	4.02392	5.72383e-05	0.0132707
SLN	752.996	2.43653	0.673363	3.61845	0.000296377	0.0340888
LOC728276	0.629598	2.42286	1.25548	1.92982	0.0536291	0.353789
GABRA6	0.608326	2.4192	1.02474	2.36079	0.018236	0.234335
TGFA	533.485	2.40985	0.426778	5.64662	1.63635e-08	3.40869e-05
RYR2	89.4515	2.40786	0.667177	3.60903	0.000307341	0.0345031
PVRL4	21.4247	2.40682	0.574672	4.18816	2.81229e-05	0.00870108
HTR3B	1.74704	2.39651	1.10137	2.17593	0.0295608	0.288649
AKR1B10	14.6789	2.39012	0.861145	2.77551	0.0055115	0.134384
TPSAB1	40.4255	2.38737	0.864813	2.76056	0.00577023	0.137111
C6orf132	3.84053	2.37961	0.574853	4.13951	3.48048e-05	0.00945681
RXFP1	9.57823	2.3727	0.636878	3.72552	0.000194911	0.0273362
OBP2B	0.487734	2.36405	1.49736	1.57881	0.11438	0.47866
KRT84	0.242542	2.33484	1.67996	1.38982	0.164583	0.553687
RBP4	89.1901	2.32617	0.526739	4.41618	1.00462e-05	0.00400736
MAGEA1	0.917755	2.32416	1.64504	1.41283	0.157705	0.542506
XDH	2.17558	2.32399	0.793624	2.92832	0.00340796	0.11016
SAA1	1506.34	2.31219	0.896628	2.57876	0.00991551	0.177382
SAA2	525.008	2.31172	0.929938	2.48588	0.0129231	0.201805
DSCR10	0.0571819	2.31048	6.02546	0.383454	0.701383	NA
COL12A1	1011.82	2.30625	0.577036	3.99672	6.42261e-05	0.0143346
OR14I1	1.42997	2.30329	1.14353	2.01419	0.0439895	0.331728
COL3A1	17152.3	2.2986	0.577965	3.97707	6.97708e-05	0.0150747
ANXA8	7.08092	2.29839	0.932767	2.46405	0.0137376	0.206791
CCL13	28.4221	2.29688	1.24288	1.84804	0.0645965	0.386055
CARTPT	16.6117	2.28325	1.06257	2.14879	0.031651	0.292793
BAIAP2L1	41.6878	2.28165	0.481951	4.73419	2.19929e-06	0.00121272
LALBA	0.302764	2.27812	1.71009	1.33217	0.182806	0.578438
GPR87	1.58606	2.27666	0.838936	2.71375	0.00665263	0.144687
LOC96610	1935.36	2.27579	0.39762	5.72353	1.04332e-08	2.79431e-05
LILRB5	50.1772	2.27262	0.687768	3.30434	0.000952012	0.0593207
CILP2	46.3676	2.2683	0.596743	3.80114	0.000144032	0.0235418
ITGB6	0.647099	2.26728	0.95085	2.38448	0.0171032	0.226806
GDF6	22.7395	2.26044	0.658478	3.43282	0.000597339	0.0486909
C5orf23	76.9248	2.25027	0.576451	3.90366	9.47488e-05	0.0177635
ADAMTS14	351.235	2.24706	0.501673	4.47912	7.49497e-06	0.00312257
IL24	4.25145	2.24384	0.81224	2.76254	0.00573544	0.137077
LECT2	0.175375	2.24094	2.91814	0.767933	0.442527	NA
ACTBL2	0.613834	2.23982	1.79962	1.24461	0.213276	0.611671
CP	3243.89	2.23829	0.544931	4.10747	4.00022e-05	0.0101346
LOC100131551	5.28688	2.22065	0.597675	3.71547	0.000202822	0.0275217
C19orf33	1.32537	2.21843	1.00342	2.21087	0.0270445	0.279579
CCL7	25.5575	2.21392	0.940316	2.35444	0.0185507	0.235789
KIAA0125	2.1755	2.21222	0.814425	2.7163	0.00660163	0.144687
LIMS3	20.3915	2.20735	0.626572	3.52289	0.000426861	0.0416812
C4orf7	0.561124	2.2031	1.60184	1.37535	0.169022	0.559922
MCHR2	6.56531	2.20141	1.05413	2.08837	0.0367645	0.309406
HHIPL2	12.3229	2.175	0.633477	3.43344	0.000595973	0.0486909
FRMPD4	37.9436	2.16911	0.659208	3.29048	0.00100015	0.0607571
PAEP	1.11606	2.16542	1.33569	1.6212	0.104976	0.465174
TRIML2	1.96757	2.15205	0.737496	2.91805	0.00352229	0.110639
LTBP2	1051.11	2.15014	0.395064	5.44251	5.25354e-08	7.57641e-05
KRT16	19.5962	2.14805	1.04071	2.06402	0.0390156	0.317063
CA1	4.72519	2.1461	1.16293	1.84542	0.0649763	0.387091
SIGLEC12	18.2752	2.14323	0.756641	2.83256	0.00461769	0.122798
COL6A2	14429.4	2.13339	0.581416	3.66931	0.00024321	0.0298019
MRGPRX3	2.18221	2.13299	0.948887	2.24789	0.0245834	0.270039
LOC647288	0.834077	2.12972	0.517673	4.11402	3.88819e-05	0.00998573
KRT18	78.3267	2.1231	0.459931	4.61614	3.90939e-06	0.00183233
HCN1	64.2696	2.12017	0.727513	2.91426	0.00356529	0.110639
FBXO40	4.21907	2.11126	0.57779	3.65403	0.000258153	0.0312249
ENPP1	204.649	2.10855	0.383455	5.49882	3.82346e-08	6.51656e-05
UNC13C	68.3988	2.10335	0.730441	2.87957	0.00398223	0.117001
PYDC1	3.35596	2.09942	0.885535	2.37079	0.0177501	0.231148
KCNV1	27.3885	2.09846	0.866565	2.42159	0.015453	0.216688
C1orf172	1.30028	2.09715	0.651837	3.2173	0.00129404	0.0691186
SLC24A2	72.7912	2.09636	0.551466	3.80143	0.000143865	0.0235418
AMPD1	0.262183	2.09305	1.66016	1.26075	0.207399	0.605563
TPSD1	1.64524	2.08478	1.15609	1.80331	0.0713398	0.399128
DNASE1L3	8.26948	2.08399	0.704049	2.96001	0.00307628	0.103989
CXCL6	78.4572	2.07926	0.90632	2.29418	0.0217801	0.254667
FOXI1	0.385511	2.07499	1.27691	1.625	0.104162	0.463965
ADH4	2.48753	2.05632	0.956486	2.14987	0.0315653	0.292744
CREG2	119.066	2.05404	0.607941	3.37868	0.00072835	0.0529268
GABRA1	315.278	2.05351	0.772769	2.65734	0.00787607	0.159624
SIGLEC6	0.57387	2.04701	1.00438	2.03808	0.0415421	0.325462
GABRB2	237.082	2.04612	0.61074	3.35023	0.000807452	0.0546502
ODAM	0.208189	2.04527	2.58653	0.790736	0.429098	NA
DMBT1	11.5809	2.04376	0.479286	4.26418	2.00635e-05	0.00720146
FADS6	5.24554	2.03616	0.84649	2.40542	0.0161539	0.221385
SLC12A5	392.958	2.03331	0.617587	3.29234	0.000993563	0.060694
TNFRSF9	7.7427	2.0293	0.659396	3.07752	0.00208731	0.0885266
KCNJ15	35.8601	2.0276	0.54133	3.74558	0.000179974	0.0261562
CCL20	103.061	2.02595	0.740281	2.73673	0.00620541	0.141698
TPSB2	25.7119	2.02466	0.715933	2.828	0.00468394	0.123508
P4HA3	54.3425	2.01925	0.538915	3.74688	0.000179047	0.0261562
TRHDE	26.446	2.01235	0.747865	2.69079	0.0071284	0.150819
GALNTL5	4.81547	2.00535	0.957825	2.09365	0.036291	0.309019
ATP2B3	115.136	2.00109	0.65015	3.07788	0.00208476	0.0885266
DLX2	94.7053	2.00008	0.619979	3.22605	0.0012551	0.0676168
AKR1B15	3.21748	1.99573	0.963755	2.07079	0.0383786	0.314614
RSPO1	1.64919	1.99175	0.639293	3.11555	0.00183602	0.0840364
LOC285045	0.974398	1.98691	0.687007	2.89212	0.00382649	0.114973
GRIN1	615.448	1.98669	0.792916	2.50555	0.012226	0.196077
LOC151009	22.846	1.98545	0.692903	2.8654	0.00416482	0.118355
IRX3	157.173	1.9845	0.551376	3.59918	0.000319225	0.0346343
SMPX	3.06456	1.9812	1.02601	1.93098	0.0534853	0.353452
HTR1E	5.59395	1.97833	0.853993	2.31657	0.0205273	0.248199
FAM75A3	0.32862	1.9762	1.23768	1.5967	0.110333	0.473366
BTG4	0.729585	1.97576	1.02821	1.92155	0.054662	0.357238
SCGB3A2	1.90703	1.97549	0.951229	2.07677	0.0378227	0.312516
CHRNA2	14.9395	1.9747	0.700877	2.81747	0.00484037	0.125342
HP	923.509	1.97073	0.733876	2.68537	0.00724505	0.152618
KRT19	11.5792	1.9662	0.904679	2.17337	0.0297525	0.289016
GALNT5	101.799	1.96444	0.637067	3.08357	0.00204535	0.0883554
BDKRB1	13.0127	1.96407	0.635586	3.09018	0.00200036	0.0873809
ANKRD34C	5.23617	1.96369	0.637366	3.08094	0.00206348	0.0885266
RIPK4	7.02162	1.96276	0.782529	2.50822	0.0121341	0.196077
ACCN5	0.193766	1.96066	1.94399	1.00857	0.31318	NA
KRT15	2.31014	1.95897	1.00828	1.94288	0.0520306	0.351647
C21orf84	2.98211	1.9572	0.806572	2.42656	0.0152427	0.215607
ASAM	83.0454	1.95206	0.604467	3.2294	0.00124052	0.0672175
MICAL2	1035.22	1.95129	0.371764	5.24873	1.53153e-07	0.000179457
SNORD115-26	2.96146	1.9438	0.928357	2.09381	0.0362769	0.309019
MAGEA3	2.18814	1.9405	1.41298	1.37334	0.169648	0.560781
NCRNA00207	0.388865	1.94009	1.32718	1.46182	0.143791	0.523455
ANKRD56	13.5082	1.93979	0.523613	3.70462	0.000211708	0.0283507
NEFM	406.033	1.93974	0.734218	2.64191	0.00824403	0.1626
VIP	25.649	1.9386	0.635542	3.05031	0.00228602	0.0910823
CALHM3	0.939278	1.93704	0.642686	3.01397	0.00257853	0.0964382
LOC283404	0.531522	1.93458	0.698842	2.76827	0.00563545	0.135976
CNTNAP4	359.72	1.92969	0.617451	3.12525	0.00177652	0.0832654
DRD5	6.11307	1.92969	0.815155	2.36727	0.01792	0.231565
SLIT3	178.18	1.92704	0.518865	3.71395	0.000204049	0.0275217
LINGO2	13.1671	1.92554	0.743631	2.58937	0.00961516	0.174839
KRT1	1.47282	1.92514	0.738242	2.60774	0.00911431	0.169687
VSNL1	1200.45	1.91634	0.658945	2.9082	0.00363513	0.111541
FN1	64413	1.91547	0.371297	5.15887	2.48445e-07	0.00025877
AMBN	0.524482	1.9101	1.37875	1.38539	0.165934	0.555991
IL20	0.300802	1.90613	1.53643	1.24062	0.214745	0.612699
SERPINA9	0.242861	1.87928	1.14414	1.64253	0.100481	0.458192
2023-12-01	3.98237	1.8791	0.63777	2.94636	0.0032154	0.106318
COL14A1	924.934	1.87244	0.601054	3.11527	0.00183779	0.0840364
COL1A2	26307.5	1.8705	0.620625	3.0139	0.00257915	0.0964382
SLC6A7	53.3745	1.87012	0.77486	2.4135	0.0158002	0.218937
CCL8	68.6808	1.86956	0.524678	3.56324	0.000366303	0.0373231
MRC1	656.911	1.86934	0.638737	2.92661	0.00342674	0.110386
MPPED1	76.5106	1.86289	0.648905	2.87082	0.00409405	0.117695
C13orf33	157.068	1.86264	0.67338	2.76611	0.00567302	0.136181
ITGB1BP3	0.316399	1.86229	1.0059	1.85136	0.0641174	0.384663
MLPH	75.9316	1.86118	0.762614	2.44052	0.014666	0.212052
EMX1	25.0208	1.86009	0.649293	2.86479	0.00417286	0.118355
CD163L1	91.0319	1.85751	0.488754	3.8005	0.000144405	0.0235418
MUC2	0.301439	1.85687	1.54832	1.19928	0.23042	0.629963
SERPINA6	0.567309	1.85555	1.10959	1.67229	0.0944678	0.446905
KCNC2	110.784	1.85537	0.705362	2.63038	0.00852899	0.164847
TMEM132D	46.2578	1.85351	0.731164	2.53502	0.0112442	0.18972
FLG	25.3997	1.85218	0.749124	2.47246	0.0134188	0.203869
MAL2	116.515	1.85054	0.733123	2.52419	0.0115966	0.192697
LOC100189589	11.2706	1.84198	0.631745	2.91571	0.00354882	0.110639
RFX8	15.4236	1.84198	0.759584	2.42498	0.0153093	0.215804
TNNT2	13.0737	1.83985	1.01677	1.8095	0.0703731	0.397276
SV2B	385.539	1.83873	0.662668	2.77473	0.00552468	0.134515
PCP4L1	152.291	1.83404	0.592847	3.09362	0.00197734	0.0873809
ANPEP	642.822	1.83314	0.511951	3.5807	0.00034268	0.0358914
RESP18	2.23676	1.82442	1.08398	1.68307	0.0923615	0.443051
SEC14L5	239.639	1.81936	0.574611	3.16624	0.00154422	0.0765901
EREG	70.1958	1.81724	0.930728	1.95249	0.0508798	0.348948
GPHA2	0.369669	1.81652	1.04908	1.73153	0.0833565	0.425554
PMCH	5.15218	1.81595	0.597216	3.04069	0.00236035	0.0925769
UCN2	26.1983	1.81524	0.562903	3.22479	0.00126065	0.0677213
PACSIN1	679.037	1.81318	0.66939	2.70871	0.00675458	0.145725
CALHM1	5.7809	1.81197	0.588125	3.08093	0.00206358	0.0885266
ATP8A2	39.0332	1.81154	0.675872	2.6803	0.00735555	0.153848
TGFBI	10195.4	1.81075	0.434082	4.17146	3.02654e-05	0.00888203
OPN4	3.19874	1.80616	0.710502	2.54209	0.0110191	0.188491
SKAP1	16.1629	1.80258	0.557	3.23624	0.00121116	0.0669688
MAT1A	7.24433	1.80122	0.856878	2.10207	0.0355469	0.306266
TNFRSF18	33.8488	1.80065	0.530591	3.39368	0.000689605	0.051873
CACNA1B	113.474	1.79921	0.717847	2.50639	0.012197	0.196077
POU2AF1	15.3246	1.79862	0.494702	3.63577	0.00027715	0.0326793
ANXA3	44.5964	1.79837	0.547357	3.28556	0.0010178	0.0613559
CAMK2A	1640.54	1.79803	0.61396	2.92857	0.0034052	0.11016
DLX1	332.523	1.7959	0.539503	3.32881	0.000872183	0.0571737
KRT38	0.106449	1.79242	2.97704	0.602081	0.54712	NA
KRT6A	0.460259	1.79197	1.72235	1.04043	0.298142	0.685427
LGALS12	12.7401	1.79196	0.558189	3.21031	0.00132593	0.0700243
NEFH	275.876	1.7895	0.476041	3.75913	0.000170506	0.0255776
GAST	1.24528	1.78668	0.65468	2.72908	0.00635108	0.142525
EIF4E1B	4.10654	1.78617	0.831909	2.14708	0.0317868	0.293422
HRNBP3	161.995	1.78562	0.661564	2.69909	0.00695295	0.148467
CACNG3	103.862	1.78466	0.801817	2.22577	0.0260297	0.275437
GJB2	577.509	1.78363	0.588508	3.03076	0.00243938	0.0939055
CD300E	5.33958	1.77968	0.797236	2.23232	0.0255939	0.273722
LIPF	0.924562	1.77833	1.75948	1.01071	0.312154	0.698611
P4HA2	934.712	1.77639	0.353475	5.0255	5.02121e-07	0.000409294
MTUS2	31.3341	1.77635	0.492136	3.60948	0.000306814	0.0345031
CCL18	215.084	1.77422	0.951342	1.86497	0.0621863	0.380009
IL11	77.5419	1.77358	0.601519	2.94851	0.00319313	0.106318
GABRG3	4.11205	1.76977	0.745969	2.37245	0.0176706	0.231148
WNT3A	0.396559	1.76778	1.22691	1.44084	0.14963	0.531622
ARHGEF5	30.4127	1.76628	0.547464	3.22629	0.00125404	0.0676168
LOC730811	0.885083	1.76419	1.12401	1.56956	0.116518	0.482954
GREM1	185.711	1.76332	0.589994	2.98871	0.00280155	0.0993006
KCNS2	21.5181	1.76083	0.656975	2.6802	0.00735778	0.153848
TNFSF9	46.844	1.75122	0.437073	4.00669	6.15765e-05	0.0139089
FAM153C	1.62366	1.75102	1.28726	1.36027	0.173744	0.565588
CRYM	369.542	1.748	0.694826	2.51573	0.0118786	0.194317
CCL28	10.8888	1.74671	0.599275	2.91471	0.00356018	0.110639
ADAMTS16	31.6332	1.74135	0.567442	3.06878	0.00214934	0.0890656
SP9	18.9577	1.73944	0.626343	2.77714	0.0054839	0.134219
LOC100192379	1.57349	1.7376	0.726243	2.39259	0.01673	0.225326
SPINK5	0.646487	1.73728	1.7597	0.98726	0.323515	0.708702
C10orf53	0.350202	1.73655	1.07123	1.62108	0.105001	0.465174
2023-03-11	4.61924	1.73503	0.838782	2.06851	0.0385917	0.315245
MOCOS	54.3608	1.73451	0.580362	2.98868	0.0028019	0.0993006
GPR172B	20.7455	1.73238	0.493098	3.51326	0.000442648	0.0425983
PROKR2	1.09557	1.73151	1.18741	1.45822	0.144779	0.524405
SVEP1	311.477	1.73085	0.487237	3.55237	0.000381774	0.0382754
HPD	136.316	1.72991	0.606141	2.85397	0.0043177	0.119903
CYR61	5007.14	1.72548	0.453823	3.80209	0.000143482	0.0235418
ITIH3	7.56299	1.72546	0.543134	3.17685	0.00148884	0.0752365
A2BP1	254.509	1.723	0.643663	2.67686	0.00743156	0.154636
PEX5L	106.923	1.72278	0.549789	3.13352	0.00172721	0.0816432
TMEM88B	6.66953	1.71786	0.767398	2.23855	0.0251853	0.271677
CDKL5	27.5452	1.7156	0.517398	3.31583	0.000913729	0.0586561
COL6A1	20056.8	1.71495	0.44216	3.87858	0.000105066	0.0189193
HBD	5.37257	1.7136	0.97051	1.76567	0.077452	0.414411
RETN	8.31651	1.71056	0.886376	1.92984	0.053627	0.353789
SSTR4	1.06278	1.71014	1.06924	1.5994	0.109731	0.473148
CR1	155.112	1.70787	0.764625	2.23361	0.025509	0.27351
BCL8	4.45989	1.70689	0.610011	2.79813	0.00513989	0.129346
TMEM155	85.7391	1.70321	0.50744	3.35648	0.000789415	0.0545638
NNMT	4608.62	1.70087	0.565754	3.00637	0.00264384	0.0977647
FRMD7	2.2815	1.70034	0.73488	2.31377	0.0206802	0.249172
MYT1L	263.076	1.69907	0.708617	2.39773	0.0164968	0.22414
MME	80.6147	1.69803	0.655858	2.58902	0.00962492	0.174839
C2orf89	32.5302	1.69501	0.460462	3.68111	0.000232221	0.0292193
IL6	205.255	1.69426	0.644346	2.62942	0.00855309	0.165096
SLC7A14	377.25	1.69386	0.539387	3.14034	0.0016875	0.0805019
KIAA1199	789.45	1.69028	0.447221	3.77951	0.000157138	0.0247564
ADAM6	1379.82	1.69023	0.810438	2.08558	0.0370167	0.310278
DDN	389.202	1.68875	0.584408	2.88967	0.00385646	0.115376
GAD2	80.7619	1.68732	0.706996	2.3866	0.0170049	0.226259
KRT32	1.34657	1.6815	1.11209	1.51202	0.13053	0.504413
TMEM92	7.96311	1.68054	0.356271	4.71704	2.39302e-06	0.00125035
THBS1	4027.56	1.67874	0.587641	2.85675	0.00428008	0.119313
PTGES	226.801	1.67861	0.538658	3.11628	0.00183145	0.0840364
SAA4	12.8632	1.67838	0.979014	1.71436	0.0864622	0.432265
MFAP2	454.766	1.67592	0.553292	3.029	0.00245365	0.0939055
ATP4A	0.558891	1.6754	0.91278	1.83549	0.0664332	0.391084
CGB8	0.150496	1.67485	3.75463	0.446075	0.655543	NA
DLGAP2	55.3648	1.67236	0.655402	2.55166	0.0107212	0.185426
CXCL5	252.468	1.66993	0.721957	2.31306	0.0207195	0.249485
PSORS1C3	0.930849	1.66806	0.983036	1.69684	0.0897265	0.439067
TMPRSS11D	0.431265	1.66728	0.921622	1.80907	0.0704394	0.397407
TNFSF4	181.801	1.66724	0.425423	3.91902	8.89093e-05	0.0173632
CHD5	333.429	1.66389	0.654685	2.54151	0.0110375	0.188634
PLAU	2003.65	1.66364	0.419811	3.96283	7.40672e-05	0.0156024
SLC6A20	13.8183	1.66325	0.6262	2.6561	0.007905	0.159701
HSD17B2	2.47057	1.66306	1.07956	1.5405	0.12344	0.493669
EPO	13.5537	1.66295	0.596215	2.78918	0.00528413	0.131467
HTR5A	26.7891	1.66161	0.735441	2.25934	0.0238622	0.265974
OR2L2	1.10738	1.65893	0.840591	1.97353	0.0484354	0.343721
LOC646627	1.39617	1.65595	0.900418	1.8391	0.0659012	0.390434
RGPD8	8.46034	1.65288	2.83642	0.582737	0.560071	0.852151
EPN3	9.31304	1.65007	0.575047	2.86945	0.00411193	0.117695
CDC20B	1.19189	1.6478	0.779582	2.11369	0.0345414	0.303721
TCF23	3.64477	1.64574	1.12548	1.46225	0.143671	0.523319
DKFZp434J0226	5.98756	1.64392	0.743075	2.21232	0.0269446	0.279092
GLS2	62.7695	1.64365	0.479845	3.42537	0.000613953	0.0491381
NEUROD6	19.1684	1.64282	0.847843	1.93765	0.0526664	0.352015
RASGRF2	120.469	1.64096	0.359799	4.56077	5.09663e-06	0.00229633
LOC158696	14.6715	1.63499	0.662502	2.46791	0.0135905	0.205479
FAM20A	592.05	1.63077	0.472605	3.45059	0.000559372	0.0476686
KLF5	119.609	1.62928	0.391237	4.16444	3.12113e-05	0.00900229
LRRC15	120.441	1.62653	0.797795	2.03878	0.0414719	0.325224
MYL10	0.276786	1.62458	2.77473	0.585493	0.558216	0.851674
CCL23	4.33076	1.6242	0.918423	1.76846	0.0769835	0.413644
SNAP25	4230.66	1.62203	0.544952	2.97647	0.00291584	0.101799
KRT31	1.21393	1.62078	1.14661	1.41353	0.157499	0.542493
KIAA1486	6.14895	1.62034	0.768914	2.1073	0.0350913	0.305184
HIPK4	11.723	1.61933	0.519706	3.11585	0.00183415	0.0840364
SELP	7.75302	1.61876	0.83299	1.94332	0.0519778	0.351647
RXFP3	0.699495	1.61712	0.823814	1.96297	0.0496495	0.346481
CLCA4	34.5226	1.61658	0.776146	2.08283	0.0372664	0.311211
LOXL2	2691.39	1.61634	0.434146	3.72304	0.000196841	0.0273362
PROK1	45.4894	1.61589	0.553719	2.91824	0.00352009	0.110639
NRAP	13.4424	1.61461	0.588052	2.7457	0.00603818	0.140277
CYP1B1	1056.59	1.61449	0.570253	2.83119	0.00463757	0.123152
BHMT2	73.0286	1.61374	0.5376	3.00175	0.00268431	0.0984843
IQCJ	0.201305	1.61109	2.27011	0.709696	0.477893	NA
GOLGA8C	0.582864	1.61041	0.881136	1.82765	0.0676017	0.393019
SDC1	1062.83	1.60942	0.446371	3.60557	0.00031147	0.0345529
FAM75A6	0.123246	1.60823	3.19676	0.50308	0.614908	NA
VEGFC	72.4015	1.60525	0.435568	3.68541	0.000228331	0.0291207
TAC1	222.104	1.60489	0.851458	1.88487	0.0594472	0.372385
F13A1	5365.87	1.60468	0.696743	2.30311	0.0212725	0.252097
CACNA1I	68.3838	1.60342	0.570634	2.8099	0.0049557	0.127099
CUX2	97.7603	1.60315	0.647004	2.47781	0.0132193	0.203033
SOST	7.85793	1.59722	0.821627	1.94397	0.0518991	0.35161
SULT4A1	384.857	1.59626	0.636966	2.50604	0.0122091	0.196077
CCL19	13.6076	1.59624	0.795679	2.00614	0.0448414	0.332813
GABRG2	297.048	1.59595	0.745296	2.14137	0.0322445	0.29483
TBR1	60.4487	1.59514	0.648364	2.46025	0.0138839	0.20684
NOS1	33.6929	1.59426	0.801344	1.98948	0.0466481	0.338281
LOC285780	17.2098	1.59414	0.752914	2.11729	0.0342353	0.303121
AK5	680.396	1.59363	0.56235	2.83387	0.00459874	0.122798
POPDC3	97.4123	1.59319	0.553767	2.877	0.0040147	0.117057
RNASE1	6240.55	1.59184	0.460124	3.45959	0.000541005	0.0476186
ZFP42	0.147308	1.59038	2.13654	0.744371	0.456652	NA
KRT81	5.97757	1.58942	0.615622	2.58182	0.00982817	0.176832
LOC84931	0.682182	1.58898	0.863448	1.84027	0.0657283	0.38996
LOC731789	0.494973	1.58861	0.7266	2.18636	0.0287894	0.286958
PTPRU	653.489	1.58857	0.462518	3.43461	0.000593402	0.0486909
GRIN2B	8.8439	1.58751	0.640798	2.47739	0.0132348	0.203033
FAP	358.355	1.5868	0.557795	2.84477	0.00444433	0.121758
NXF3	4.82506	1.58526	0.594953	2.66452	0.00770986	0.158188
SSTR3	5.08415	1.58495	0.719787	2.20197	0.0276674	0.282525
SBSN	9.713	1.58191	0.583435	2.71137	0.00670058	0.145061
COL11A1	1214.6	1.57953	0.661038	2.38947	0.0168728	0.226065
INSC	8.94659	1.5787	0.766527	2.05955	0.0394417	0.318853
FRK	8.91525	1.57844	0.348887	4.52422	6.06178e-06	0.00264293
TPD52L1	633.422	1.57812	0.42026	3.75511	0.000173264	0.0255776
KLK1	1.55851	1.57802	0.814024	1.93854	0.0525573	0.352015
CCK	357.585	1.57799	0.705119	2.2379	0.0252275	0.271838
GPR52	1.15957	1.57478	1.04962	1.50032	0.13353	0.509334
NRXN3	347.625	1.56807	0.474595	3.30401	0.000953131	0.0593207
LHCGR	0.850144	1.56536	0.86733	1.8048	0.0711054	0.398747
SERPINA5	453.83	1.56378	0.476667	3.28064	0.00103571	0.0619138
WNT4	66.5815	1.56091	0.521577	2.99267	0.00276545	0.0992013
LOC642597	4.26898	1.56064	0.591261	2.63951	0.00830272	0.1626
SOHLH1	12.2251	1.56062	0.859383	1.81597	0.0693744	0.396534
TBC1D8B	103.782	1.55529	0.395291	3.93454	8.33545e-05	0.0167297
KCNS1	132.971	1.55498	0.565015	2.75211	0.0059213	0.139183
RDH8	0.676805	1.55071	0.830795	1.86654	0.0619658	0.37928
TREM1	504.365	1.55046	0.561294	2.7623	0.00573956	0.137077
TMEM233	31.4471	1.55041	0.54734	2.83263	0.00461671	0.122798
OR1L3	0.24244	1.54635	1.36039	1.1367	0.255665	0.650883
CPLX2	1813.49	1.5448	0.66193	2.33378	0.019607	0.2436
SFN	50.717	1.54353	0.570024	2.70784	0.00677235	0.14577
S100A1	1597.81	1.54306	0.460434	3.35132	0.000804277	0.0546502
NRGN	2181.74	1.53987	0.488165	3.15441	0.00160822	0.0781113
SLC18A2	1.68389	1.53799	0.504957	3.04579	0.00232072	0.0921799
CALY	167.223	1.53598	0.764675	2.00867	0.0445719	0.332784
SLC6A17	494.628	1.53593	0.61031	2.51664	0.0118481	0.194168
CHGA	557.106	1.53482	0.710909	2.15896	0.0308532	0.290964
LCN15	1.7395	1.53198	1.44777	1.05816	0.289983	0.678641
RGS13	2.67492	1.53119	0.495319	3.09132	0.00199267	0.0873809
GRIN2A	311.886	1.5306	0.572875	2.67179	0.00754469	0.155608
TCHH	13.4442	1.53036	0.455176	3.36212	0.000773458	0.0545638
PRF1	232.996	1.52977	0.486221	3.14626	0.00165376	0.079499
MAL	592.168	1.52904	0.562483	2.71838	0.00656029	0.144687
LRP2	212.77	1.52805	0.625012	2.44484	0.0144917	0.211063
DEFB1	1.33126	1.52551	0.954624	1.59802	0.110038	0.473366
AIM1	436.088	1.52437	0.493833	3.08681	0.00202319	0.0876001
PCP4	264.529	1.5243	0.569882	2.67476	0.00747831	0.155092
SLC8A2	269.879	1.52419	0.615832	2.47501	0.0133231	0.203406
KCNH5	6.38385	1.52411	0.793173	1.92154	0.0546635	0.357238
SYNPR	238.733	1.52063	0.710227	2.14105	0.0322702	0.294835
RGR	98.1959	1.51954	0.57755	2.631	0.00851335	0.164762
PTGDR	5.02797	1.51825	0.577538	2.62883	0.00856797	0.165096
ZAR1	2.73955	1.51718	0.723647	2.09657	0.0360315	0.308406
DRD1	24.2319	1.51711	0.616439	2.46108	0.013852	0.206791
ADAMTS2	147.497	1.51625	0.529269	2.8648	0.00417279	0.118355
TTC22	0.800673	1.51569	0.688404	2.20175	0.0276829	0.282525
CDH9	16.4095	1.51551	0.765095	1.98082	0.047612	0.34135
LILRA3	8.77255	1.51424	0.773547	1.95753	0.0502847	0.348282
TMEM95	0.274291	1.51359	1.22612	1.23446	0.217032	0.614733
CABP1	189.058	1.51349	0.551331	2.74515	0.00604826	0.140286
SP7	4.08811	1.51312	0.482315	3.1372	0.00170572	0.0810558
S100A5	1.36779	1.51258	0.833747	1.81419	0.0696481	0.396562
THEMIS	19.8999	1.51181	0.427262	3.53837	0.000402605	0.0399367
PTGS2	545.473	1.50899	0.552291	2.73224	0.00629044	0.141917
PADI3	0.940468	1.50884	0.941934	1.60186	0.109187	0.471884
TNS4	1.15312	1.50688	0.804043	1.87413	0.0609123	0.37662
ASB15	0.146853	1.50532	2.43175	0.619027	0.535898	NA
RFPL1S	172.289	1.50512	0.521662	2.88524	0.00391113	0.115684
HHIP	121.144	1.50476	0.608519	2.47283	0.0134047	0.203869
COL8A1	584.642	1.50427	0.597315	2.51838	0.0117896	0.1936
SLC5A11	132.136	1.50309	0.682609	2.20198	0.027667	0.282525
GJB5	18.7566	1.50098	0.432316	3.47194	0.000516706	0.0465731
CST2	0.734237	1.50001	0.982905	1.52609	0.126986	0.499587
GRIN3A	67.921	1.49813	0.423745	3.53544	0.000407099	0.04017
C14orf182	1.74966	1.49543	0.471889	3.16902	0.00152955	0.0761678
UGT1A10	0.11114	1.49367	6.03469	0.247513	0.804511	NA
TFAP2C	40.8415	1.49051	0.699692	2.13023	0.0331527	0.297825
PNOC	132.486	1.48793	0.716331	2.07716	0.037787	0.312516
WSCD2	79.9196	1.48682	0.679151	2.18924	0.0285794	0.286528
C21orf125	3.68625	1.48609	0.524092	2.83556	0.00457454	0.122798
PPP4R4	79.4596	1.4855	0.562808	2.63945	0.00830398	0.1626
KCTD4	103.863	1.48431	0.59044	2.51391	0.0119401	0.194317
LY6D	0.786838	1.48332	1.19579	1.24045	0.214807	0.612699
TCP11	4.50528	1.47757	0.474008	3.11718	0.00182587	0.0840364
LOC283731	8.55593	1.47591	0.604409	2.44191	0.0146098	0.211898
GALNTL6	4.51368	1.47545	0.632668	2.33211	0.0196951	0.244209
SLC17A7	1991.98	1.47356	0.729652	2.01954	0.0434307	0.330186
DMKN	37.9157	1.47354	0.739019	1.99391	0.0461621	0.337061
MMP7	311.448	1.47301	0.761645	1.93399	0.0531147	0.352494
MUC16	0.393536	1.47275	1.24124	1.18652	0.235417	0.634094
SLC39A12	365.459	1.47206	0.512952	2.86978	0.0041076	0.117695
ALPK2	175.644	1.47041	0.698986	2.10364	0.0354099	0.30563
AACSL	1.28157	1.46897	0.644504	2.27923	0.0226534	0.259883
MYL2	0.17165	1.46823	2.76738	0.530548	0.595732	NA
RSPO3	16.3357	1.46641	0.612036	2.39595	0.0165774	0.224561
P2RY2	22.5173	1.46436	0.436099	3.35786	0.00078549	0.0545638
RGS4	759.561	1.46348	0.53754	2.72255	0.00647794	0.144368
HS3ST2	226.36	1.46253	0.547498	2.67129	0.00755604	0.155671
LOC340017	0.163437	1.46221	2.59486	0.563504	0.573092	NA
MALL	134.429	1.4607	0.383646	3.80741	0.00014043	0.0235418
KRT8	22.754	1.45987	0.546077	2.67337	0.0075094	0.155349
SYN2	968.825	1.45972	0.688462	2.12026	0.0339842	0.302247
PCOLCE	3384.15	1.45793	0.563963	2.58516	0.00973338	0.175671
MSGN1	0.134531	1.45783	2.94078	0.495728	0.620086	NA
C1QL3	52.8092	1.45679	0.682402	2.1348	0.0327775	0.296405
RIMS2	101.44	1.45598	0.670541	2.17135	0.0299046	0.289569
KCNA1	113.395	1.45391	0.550263	2.64221	0.00823679	0.1626
STAT4	45.8493	1.45177	0.521739	2.78255	0.00539332	0.13287
SULT1A1	351.808	1.44981	0.404879	3.58084	0.000342487	0.0358914
FCGR2B	671.701	1.44875	0.525081	2.7591	0.00579613	0.137552
CNNM1	70.2528	1.44806	0.611093	2.36963	0.017806	0.231148
CTXN3	11.3815	1.44316	0.95908	1.50473	0.132392	0.507114
FMO3	53.0871	1.44302	0.417023	3.4603	0.000539583	0.0476186
PCDH11Y	19.3852	1.44249	0.878234	1.64249	0.100488	0.458192
PODNL1	189.128	1.44206	0.551744	2.61365	0.00895819	0.168962
TMEM200B	73.6383	1.44066	0.468321	3.07623	0.00209635	0.0885266
MS4A1	5.73853	1.43969	0.659819	2.18195	0.029113	0.287415
CPNE9	23.054	1.43932	0.5007	2.87462	0.00404511	0.117284
SYT2	70.6437	1.43908	0.520494	2.76484	0.00569511	0.136537
HHATL	441.145	1.4378	0.558732	2.57332	0.0100728	0.178798
GABRA4	122.921	1.43761	0.651117	2.20791	0.0272503	0.280571
AHSP	2.02069	1.43726	0.699293	2.05531	0.0398491	0.319635
HS3ST5	44.7099	1.43675	0.48544	2.95968	0.00307957	0.103989
FAM180A	147.223	1.43502	0.656872	2.18463	0.0289162	0.287212
KIAA1239	17.9728	1.43478	0.735014	1.95205	0.0509322	0.349052
FSTL5	46.3865	1.43446	0.576495	2.48825	0.0128374	0.200731
PTPRH	105.425	1.43446	0.513216	2.79504	0.00518933	0.129719
EGFL6	32.3583	1.4337	0.623954	2.29776	0.0215754	0.25456
C6orf218	0.70114	1.43325	0.849535	1.6871	0.0915843	0.441394
SNCB	832.032	1.43264	0.592824	2.41663	0.0156649	0.217867
TPPP	1961.46	1.432	0.486114	2.94581	0.00322112	0.10632
RAB38	53.6793	1.43195	0.382702	3.74169	0.000182785	0.0263604
FOXN1	0.0964364	1.43135	3.21556	0.445131	0.656225	NA
C1orf87	23.4421	1.4311	0.637069	2.24639	0.0246792	0.270311
SLC38A4	15.6652	1.4302	0.633712	2.25687	0.0240164	0.266377
MYH1	0.0930759	1.43009	2.60206	0.549598	0.582595	NA
TP53TG5	2.24136	1.42918	1.16977	1.22177	0.221795	0.620609
BDKRB2	327.844	1.42802	0.505061	2.82741	0.0046926	0.123563
CBLN2	82.6084	1.42732	0.712443	2.00341	0.045133	0.333657
LOC100130933	9.56773	1.42484	0.574855	2.47862	0.0131893	0.203033
FATE1	7.0501	1.42404	1.08852	1.30823	0.190795	0.587554
MGC34034	0.0701269	1.42328	4.79358	0.296915	0.766532	NA
CNGB1	6.88588	1.42312	0.781692	1.82056	0.0686732	0.395946
KCNK1	311.156	1.4231	0.512175	2.77854	0.00546046	0.134171
ABCA13	123.414	1.42122	0.674453	2.10721	0.0350991	0.305184
MAGEC1	1.2779	1.41952	1.16024	1.22347	0.221152	0.619778
CD79A	15.5789	1.41757	0.489801	2.89419	0.00380143	0.114819
GJD2	4.23775	1.41701	0.738701	1.91825	0.0550793	0.357954
TGM7	0.590291	1.417	1.58659	0.893112	0.371797	0.743515
C15orf32	0.228055	1.41692	1.50805	0.939576	0.347435	0.728317
DCBLD2	2195.2	1.41368	0.358132	3.94738	7.90126e-05	0.0164592
THRSP	5.7556	1.41212	0.500144	2.82343	0.00475121	0.124328
FBLN1	3555.25	1.40848	0.48334	2.91406	0.00356759	0.110639
BPI	6.69131	1.40452	0.802849	1.74941	0.0802197	0.418719
FAM83G	26.3723	1.40314	0.539116	2.60267	0.00925007	0.170858
LPAR3	2.73226	1.40156	0.7623	1.83859	0.0659748	0.390434
CCKBR	49.2002	1.40008	0.668611	2.09402	0.0362586	0.309019
GPR6	5.02062	1.39923	1.01321	1.38099	0.167282	0.557745
SYT1	1837.81	1.39923	0.609251	2.29664	0.0216394	0.254667
RICH2	176.093	1.39744	0.461176	3.03016	0.00244426	0.0939055
ARHGEF35	21.8429	1.39518	0.484044	2.88233	0.00394741	0.116179
PRKCB	962.252	1.39479	0.423657	3.29226	0.000993869	0.060694
KRT77	0.530445	1.393	1.05903	1.31535	0.188391	0.585245
SVOP	167.921	1.39287	0.701349	1.98598	0.0470355	0.33928
SPATA18	223.818	1.39173	0.571463	2.43539	0.0148759	0.213547
SYCE1	13.9666	1.39033	0.845408	1.64456	0.10006	0.457989
CALML3	0.983431	1.38879	1.45895	0.95191	0.341143	0.724119
IL1RAPL2	1.90298	1.38798	0.669616	2.0728	0.0381907	0.31395
OSR1	156.193	1.38765	0.595723	2.32935	0.0198406	0.244765
PPP2R2C	745.181	1.38755	0.542815	2.55621	0.010582	0.184037
ENPP5	670.129	1.38653	0.56404	2.45821	0.0139632	0.207599
RUNX2	259.07	1.38612	0.386864	3.58296	0.000339721	0.0358914
KRT2	0.967174	1.38605	0.861041	1.60974	0.107455	0.469448
HOOK1	32.009	1.38538	0.562731	2.46188	0.0138209	0.206791
GDA	350.919	1.38533	0.636637	2.17601	0.0295547	0.288649
ERMN	1954.56	1.38418	0.570336	2.42695	0.0152263	0.215607
HS6ST3	202.02	1.38385	0.558753	2.47668	0.0132613	0.203033
OLFM3	66.0556	1.38151	0.615402	2.24489	0.0247753	0.270311
LHFPL5	3.35156	1.38133	0.759818	1.81798	0.0690676	0.396109
HMGA2	116.731	1.3812	0.692591	1.99425	0.0461243	0.337061
FBN1	1528.2	1.38118	0.401733	3.43805	0.000585926	0.0486909
CNDP1	1091.62	1.38113	0.66762	2.06874	0.0385702	0.315219
TRIM49L	0.241128	1.37993	2.36554	0.583346	0.55966	0.852026
GPR83	43.4579	1.37963	0.603674	2.28539	0.02229	0.258173
CHRM1	170.866	1.37943	0.631303	2.18505	0.0288851	0.287212
BMP3	3.38991	1.37894	0.852986	1.61661	0.105963	0.46695
RASGRF1	247.776	1.37785	0.551688	2.49752	0.0125066	0.19837
NEFL	1331.78	1.37722	0.716852	1.9212	0.0547061	0.357238
PCSK1	910.081	1.37614	0.473629	2.90552	0.00366648	0.112319
CR2	0.658156	1.37427	0.96714	1.42097	0.155326	0.539423
SYT13	432.813	1.3737	0.638091	2.15283	0.0313321	0.292289
KRTAP1-5	0.37311	1.37263	1.73293	0.792086	0.42831	0.780442
SCUBE3	50.4555	1.37198	0.540239	2.53957	0.0110988	0.188855
ZNF541	21.3614	1.37193	0.552282	2.48411	0.0129874	0.202065
OR2A7	7.49753	1.37193	0.583871	2.34971	0.0187882	0.237438
FMN1	10.1644	1.36998	0.494567	2.77006	0.00560461	0.135932
RELN	153.881	1.36994	0.645108	2.12358	0.0337056	0.300883
SIX2	32.4869	1.36966	0.489812	2.7963	0.00516917	0.129719
C10orf110	60.0909	1.36733	0.417878	3.27207	0.00106762	0.0622337
STYK1	16.3353	1.36604	0.690695	1.97778	0.0479533	0.342342
LAIR2	2.07432	1.36402	0.852051	1.60086	0.109407	0.4724
CA12	3834.74	1.36151	0.4657	2.92357	0.00346045	0.110639
HNF4A	0.831936	1.36041	1.17885	1.15402	0.248492	0.64593
CHRM5	9.90477	1.36001	0.468746	2.90137	0.00371533	0.11345
CELP	1.13388	1.35855	1.01086	1.34395	0.178964	0.573539
ABHD12B	21.0286	1.35707	0.443563	3.05947	0.00221729	0.0900191
HAR1A	21.0849	1.35703	0.520906	2.60513	0.00918392	0.170155
MAP7D2	152.281	1.3567	0.562599	2.41148	0.0158877	0.219663
ABCA4	13.2352	1.35396	0.379806	3.56487	0.00036404	0.0372952
EPHA3	652.786	1.35381	0.498315	2.71678	0.00659199	0.144687
EDIL3	733.298	1.35352	0.495089	2.7339	0.00625887	0.141917
KIAA1644	242.252	1.35234	0.59228	2.28329	0.0224135	0.259001
C6orf191	0.20135	1.35164	2.84267	0.475482	0.634443	NA
GLRA4	0.962248	1.34778	0.674361	1.99861	0.0456508	0.335237
ANK1	180.176	1.34742	0.438744	3.07108	0.00213287	0.0888904
FER1L4	103.886	1.34474	0.56671	2.37289	0.0176493	0.231148
SFTPA1	0.736244	1.34436	1.49819	0.897322	0.369547	0.742321
IL12RB2	12.5211	1.34416	0.471135	2.85302	0.00433056	0.119925
COL29A1	3.9487	1.33938	1.65194	0.810794	0.417484	0.774643
RD3	0.896342	1.33903	0.857808	1.56099	0.118525	0.485283
SERPINI1	755.58	1.33819	0.43329	3.08844	0.0020121	0.0873809
KLK5	2.77994	1.33751	1.13026	1.18336	0.236666	0.635125
PEBP4	67.8344	1.33645	0.504937	2.64677	0.00812639	0.161734
SLC6A5	0.458568	1.33579	1.15073	1.16082	0.245715	0.643954
FAM9A	0.190715	1.33493	2.79137	0.478236	0.632482	NA
MRGPRX4	0.128986	1.33158	3.7752	0.352718	0.7243	NA
TMEM45A	1002.41	1.32605	0.316732	4.18665	2.83105e-05	0.00870108
SLC4A1	8.13496	1.32386	0.692704	1.91115	0.0559859	0.360943
GCNT4	23.8007	1.32286	0.359124	3.68358	0.000229977	0.0291325
COL8A2	863.458	1.32201	0.420754	3.142	0.00167795	0.0802506
LOXHD1	1.06797	1.32185	0.696347	1.89827	0.0576611	0.366824
MDM2	13948.4	1.32114	0.621035	2.12732	0.0333934	0.299407
ELOVL3	5.93284	1.31894	0.464528	2.83931	0.0045211	0.122241
CHRNA3	38.9377	1.31846	0.617198	2.13621	0.0326626	0.295885
LOC285629	0.200374	1.31797	1.56279	0.843344	0.399036	NA
MARCO	258.534	1.31769	0.852763	1.5452	0.122299	0.491609
CARNS1	929.851	1.31616	0.623132	2.11217	0.0346723	0.304416
SUSD2	494.78	1.31572	0.40121	3.27939	0.00104032	0.0619173
KIAA1217	471.201	1.31538	0.342305	3.84271	0.000121682	0.0213205
KNG1	0.278201	1.31509	1.22456	1.07394	0.282851	0.673128
WBSCR28	5.23966	1.3147	0.928572	1.41583	0.156824	0.541527
CDKL2	63.2381	1.31207	0.507619	2.58475	0.00974494	0.175671
CLEC2L	61.2413	1.31187	0.661695	1.98259	0.047413	0.340966
HTR1B	4.30899	1.3115	0.476725	2.75106	0.00594034	0.139183
ENPP2	1718.8	1.30973	0.481771	2.71858	0.00655626	0.144687
KIR3DL2	0.410308	1.30904	0.986443	1.32703	0.184497	0.580201
NCRNA00162	2.30622	1.30854	0.994168	1.31622	0.188101	0.585092
TNFRSF11B	433.882	1.30786	0.428802	3.05002	0.00228823	0.0910823
C9orf4	20.9696	1.30722	0.623442	2.09678	0.0360133	0.308406
FAM46A	1297.79	1.30712	0.290402	4.50107	6.76108e-06	0.00288084
CTAGE9	5.84658	1.30523	0.415155	3.14395	0.00166684	0.0799229
C1orf177	0.270828	1.30506	1.19004	1.09665	0.272795	0.665536
CELF4	368.783	1.3047	0.620313	2.10329	0.0354406	0.30563
ROR2	126.77	1.30258	0.587928	2.21555	0.0267223	0.277804
TMEM130	645.52	1.30054	0.582474	2.23278	0.0255634	0.273708
B4GALT1	1573.12	1.30015	0.346123	3.75632	0.000172432	0.0255776
HS3ST3A1	132.38	1.29775	0.548418	2.36636	0.0179639	0.231788
SIGLEC15	2.0219	1.29677	0.599682	2.16242	0.0305855	0.290033
GDF5	69.5987	1.29671	0.547259	2.36946	0.0178141	0.231148
C9orf150	194.627	1.29554	0.269644	4.80465	1.55025e-06	0.00093755
OR2L13	17.1201	1.29513	0.707361	1.83094	0.0671098	0.391873
PHOX2B	1.42694	1.29417	1.43677	0.900747	0.367723	0.741587
C9orf70	1.34894	1.2931	0.618571	2.09046	0.0365767	0.309406
TRIM15	0.174194	1.2928	2.45339	0.526944	0.598232	NA
SLC35D3	3.34815	1.29139	0.730276	1.76836	0.0770011	0.413644
INHBA	51.7502	1.291	0.571477	2.25906	0.0238795	0.266009
SDR16C5	13.4567	1.29014	0.803006	1.60663	0.108135	0.469952
NRIP3	352.646	1.28948	0.390032	3.30609	0.000946085	0.0593207
PCDHA2	106.279	1.28804	0.640654	2.01051	0.0443773	0.332175
KIAA1045	378.304	1.28503	0.544958	2.35803	0.0183721	0.234573
CNN1	185.564	1.28292	0.480338	2.67088	0.0075653	0.155691
ANK3	576.095	1.28144	0.381748	3.35677	0.000788578	0.0545638
LDB3	131.936	1.28062	0.488852	2.61965	0.00880195	0.167023
ST8SIA3	478.789	1.27999	0.662443	1.93222	0.0533323	0.353006
DDX53	0.303557	1.27992	1.30575	0.980219	0.326978	0.712447
CALR3	0.544691	1.27898	1.04382	1.22529	0.220466	0.619221
ANTXRL	0.378652	1.27691	1.18976	1.07325	0.28316	0.673335
MPEG1	606.791	1.27376	0.381489	3.33893	0.00084103	0.0559887
NPPC	7.25454	1.27303	0.701015	1.81598	0.0693728	0.396534
KCNN4	183.645	1.27273	0.533033	2.38771	0.0169537	0.226065
MRAP2	233.851	1.27026	0.487323	2.6066	0.00914464	0.169836
HTR2A	51.0846	1.27021	0.562971	2.25626	0.0240543	0.266377
CLEC4GP1	8.36858	1.26979	0.870451	1.45877	0.144628	0.524262
C17orf78	0.555434	1.26861	0.682203	1.85958	0.0629446	0.382022
TMEM215	10.7542	1.26765	0.743503	1.70496	0.0882013	0.435845
TRPC5	7.26029	1.26708	0.623433	2.03242	0.0421109	0.327158
ARSI	370.289	1.26631	0.587574	2.15515	0.0311498	0.292289
ADAMTS1	1696.41	1.26583	0.38879	3.25582	0.00113066	0.0638993
C6orf105	11.4132	1.26577	0.565125	2.2398	0.0251039	0.27158
FHL2	507.903	1.26566	0.452713	2.79572	0.00517835	0.129719
ITPR1	890.194	1.26514	0.271161	4.66566	3.07635e-06	0.00147886
KCNT1	96.793	1.2645	0.697167	1.81377	0.0697128	0.396562
NPY	208.692	1.26402	0.618082	2.04506	0.0408488	0.323337
LRTM2	64.2666	1.26221	0.709648	1.77864	0.075298	0.408711
SCN8A	169.893	1.26206	0.353299	3.57222	0.000353971	0.0366644
FAM19A2	112.922	1.26097	0.475038	2.65446	0.00794357	0.160308
DOK6	173.995	1.26035	0.514846	2.44801	0.0143646	0.210232
SPOCK3	723.792	1.25891	0.58409	2.15534	0.0311351	0.292289
RHOD	119.991	1.2569	0.628013	2.00139	0.0453501	0.334729
PCLO	256.173	1.25473	0.546292	2.29682	0.0216292	0.254667
LOC285954	8.35218	1.25473	0.599904	2.09154	0.0364794	0.309406
GABRD	262.96	1.25292	0.508831	2.46235	0.0138028	0.206791
NPM2	68.4097	1.2526	0.548159	2.28511	0.0223064	0.258173
SGMS2	194.634	1.25259	0.372751	3.3604	0.000778306	0.0545638
PTGDS	7435.4	1.25243	0.458342	2.73252	0.00628524	0.141917
NCRNA00099	0.760047	1.24811	0.962335	1.29696	0.194646	0.591277
SH3BP5	1108.61	1.24365	0.298968	4.1598	3.18531e-05	0.0090482
MAGEA2	0.694258	1.24319	1.16723	1.06507	0.286843	0.67649
SLC30A3	105.064	1.24255	0.584383	2.12626	0.0334817	0.299626
SCGN	40.7821	1.24214	1.01634	1.22217	0.221641	0.620397
NKAIN2	252.403	1.24128	0.569671	2.17895	0.0293354	0.288143
PTCHD3	0.448203	1.2398	1.01912	1.21654	0.223779	0.622187
IQSEC3	171.299	1.23948	0.578859	2.14125	0.0322539	0.29483
ARHGDIG	299.81	1.23906	0.56792	2.18175	0.0291278	0.287415
SST	98.2923	1.23765	0.646465	1.91449	0.0555571	0.359217
PHYHIP	1146.13	1.23552	0.504512	2.44894	0.0143275	0.210018
DKK4	0.494724	1.23338	0.814013	1.51519	0.129725	0.503534
GREM2	54.9942	1.2325	0.551014	2.23679	0.0253002	0.272234
MATK	99.8708	1.23152	0.416103	2.95966	0.00307976	0.103989
STEAP4	77.9758	1.23122	0.578943	2.12667	0.0334472	0.299483
CYP11A1	47.0083	1.22985	0.624843	1.96826	0.0490381	0.344461
MAG	2415.04	1.22979	0.669348	1.8373	0.0661654	0.390795
LYVE1	601.415	1.22789	0.675139	1.81872	0.0689537	0.395946
GNG13	6.81034	1.22772	0.728934	1.68426	0.0921309	0.442436
FSTL4	55.4683	1.22601	0.600126	2.04292	0.0410599	0.323892
PRLR	23.8033	1.22578	0.527583	2.3234	0.0201578	0.247006
ACVR1C	58.3778	1.22417	0.530562	2.3073	0.0210379	0.250903
RTL1	11.5759	1.22404	0.602984	2.02997	0.0423591	0.327158
LOC100128675	11.0612	1.22371	0.721333	1.69645	0.0898002	0.439117
PERP	398.341	1.22263	0.418529	2.92126	0.00348623	0.110639
ANGPTL4	2555.97	1.21843	0.5141	2.37003	0.0177865	0.231148
BCL11B	98.9199	1.218	0.459805	2.64894	0.00807449	0.161717
IL31RA	2.72766	1.21571	0.838982	1.44903	0.147329	0.529137
ALOXE3	6.63424	1.2152	0.548105	2.21709	0.0266171	0.277685
TCERG1L	15.0978	1.21419	0.697594	1.74054	0.0817643	0.421714
ADAD2	28.8371	1.21326	0.555895	2.18254	0.02907	0.287212
PARM1	651.3	1.21314	0.438044	2.76945	0.00561503	0.135944
FKBP9L	159.774	1.21266	0.499899	2.4258	0.0152746	0.215639
KCNJ3	57.1124	1.21221	0.633218	1.91436	0.0555742	0.359217
ERRFI1	2153.5	1.21217	0.365914	3.31272	0.000923933	0.0586561
SNORA68	0.920034	1.21183	1.11464	1.0872	0.27695	0.669064
DOCK5	201.319	1.21125	0.474676	2.55174	0.0107186	0.185426
CHRM2	3.9697	1.20509	0.806583	1.49406	0.135159	0.511689
GPR22	35.6975	1.20466	0.671895	1.79292	0.072985	0.402922
HBA1	1080.81	1.20452	0.554607	2.17184	0.0298676	0.289534
SNORA71A	0.805511	1.20238	1.37676	0.873342	0.382477	0.750995
CNTN2	2688.07	1.20233	0.510803	2.3538	0.0185827	0.235958
ZMAT4	77.1422	1.20226	0.572194	2.10114	0.0356289	0.30636
KRT5	44.3639	1.20176	0.854452	1.40647	0.159586	0.545473
FAM123C	68.5223	1.20174	0.662677	1.81347	0.06976	0.396562
TNFSF11	3.28328	1.20077	0.730776	1.64314	0.100354	0.458192
HSD11B1	135.64	1.20073	0.520716	2.30593	0.0211146	0.251338
SYNJ2	691.987	1.20064	0.36201	3.31658	0.000911273	0.0586561
HTR2C	12.0548	1.19997	0.728067	1.64816	0.0993207	0.455941
CATSPER1	15.1534	1.19942	0.561458	2.13625	0.0326588	0.295885
OR2A1	0.756042	1.19788	0.660502	1.81359	0.0697405	0.396562
FAM153B	3.51546	1.19718	1.09078	1.09754	0.272405	0.665477
SLC5A5	3.03139	1.197	0.608781	1.96623	0.0492721	0.344942
RAB11FIP4	963.305	1.19634	0.39514	3.02764	0.00246473	0.0939235
LGI3	887.748	1.19567	0.542218	2.20514	0.0274442	0.281622
TMPRSS3	51.7584	1.19497	0.714793	1.67177	0.0945707	0.447165
COL13A1	73.1616	1.1938	0.716299	1.66662	0.0955897	0.448759
SLC26A8	8.32962	1.19291	0.525377	2.27058	0.0231727	0.262502
MICALCL	5.26663	1.19249	0.439263	2.71474	0.00663272	0.144687
SPHK1	537.97	1.1911	0.390118	3.05318	0.00226427	0.0907062
PHLDA2	124.332	1.18985	0.512926	2.31973	0.0203555	0.247941
GCNT1	275.658	1.1891	0.455438	2.61089	0.00903075	0.169487
PRRG3	8.76185	1.18864	0.73066	1.6268	0.103779	0.463593
SLED1	0.808716	1.18815	0.662462	1.79355	0.0728858	0.402922
OR4C6	0.204894	1.1881	3.0123	0.394417	0.693273	NA
TNFSF10	661.463	1.18806	0.359828	3.30176	0.000960809	0.0594497
SYN1	1500.15	1.1869	0.511857	2.31881	0.0204053	0.247941
ANXA13	11.4127	1.18587	0.564851	2.09944	0.0357785	0.30685
AKAP4	0.201578	1.18508	1.44819	0.818322	0.413174	NA
SHANK1	276.42	1.18446	0.570523	2.0761	0.0378844	0.312751
SLC22A2	2.17409	1.18404	0.966878	1.2246	0.220724	0.619497
LRRC8E	51.6864	1.18365	0.607804	1.94742	0.0514838	0.350098
KCNG3	7.05722	1.1835	0.661521	1.78905	0.0736063	0.404684
IGFBP4	5430.67	1.18248	0.337539	3.50324	0.00045963	0.0435209
RIMS3	1054.19	1.18166	0.410423	2.87912	0.00398783	0.117001
RCAN2	1319.96	1.18156	0.477876	2.47252	0.0134165	0.203869
GXYLT2	89.505	1.18112	0.404821	2.91763	0.00352707	0.110639
VDR	137.678	1.17944	0.507205	2.32538	0.0200517	0.246188
DSP	156.472	1.17904	0.383347	3.07563	0.00210057	0.0885266
GIPC2	19.3046	1.17818	0.475449	2.47804	0.0132107	0.203033
INSRR	35.7331	1.17785	0.672384	1.75175	0.0798162	0.418679
SLC2A12	282.779	1.17725	0.284172	4.14274	3.4318e-05	0.00945681
ACOT4	54.7843	1.17706	0.322979	3.64437	0.000268046	0.0318058
PTF1A	0.444551	1.17599	0.881087	1.3347	0.181974	0.577639
OXGR1	5.02003	1.17575	0.505028	2.3281	0.019907	0.245054
TSPAN9	1574.65	1.17497	0.317608	3.69944	0.000216075	0.0285148
IL1R1	790.188	1.17412	0.476898	2.46199	0.0138169	0.206791
BGN	12481.2	1.17369	0.325103	3.61022	0.000305936	0.0345031
NEGR1	392.687	1.17317	0.506503	2.31622	0.0205465	0.248199
PAK3	45.8283	1.17255	0.580794	2.01887	0.0435009	0.330585
PTER	198.07	1.17226	0.428406	2.73634	0.00621276	0.141698
HS3ST4	89.109	1.16921	0.576208	2.02914	0.0424443	0.327288
CPLX3	37.2131	1.16914	0.590354	1.98041	0.0476578	0.341473
ITGBL1	232.423	1.16901	0.474642	2.46294	0.0137802	0.206791
LRTM1	1.5544	1.16898	0.730818	1.59955	0.109698	0.473112
FCER2	10.6442	1.16834	0.875472	1.33453	0.18203	0.577639
PSD	1028.51	1.16799	0.461085	2.53314	0.0113046	0.190079
STEAP1	235.476	1.16734	0.515894	2.26275	0.023651	0.265038
ADAMTS5	222.408	1.16724	0.341853	3.41446	0.000639088	0.0501044
XKR7	9.9684	1.167	0.857989	1.36016	0.173779	0.565588
TWIST1	253.177	1.16636	0.465039	2.5081	0.0121383	0.196077
GPR143	46.1284	1.16451	0.446182	2.60994	0.0090559	0.169487
MEOX1	2.41031	1.16428	0.598267	1.94608	0.051645	0.350685
BTBD11	449.626	1.16383	0.530192	2.1951	0.0281561	0.284559
MMP10	7.81739	1.16369	0.738374	1.57602	0.11502	0.480268
BSPRY	21.8617	1.1623	0.478639	2.42834	0.0151682	0.215548
RLTPR	68.2363	1.16228	0.52027	2.23399	0.0254838	0.27348
GPR68	55.8337	1.1622	0.415582	2.79656	0.00516499	0.129719
NDRG1	13691.3	1.15983	0.41201	2.81506	0.00487687	0.126112
OCA2	4.56177	1.15743	0.686514	1.68596	0.0918043	0.441804
PROP1	0.157488	1.1569	1.86748	0.6195	0.535587	NA
INA	644.256	1.15686	0.66568	1.73787	0.0822344	0.422739
ATP8B1	150.35	1.15434	0.34189	3.37635	0.000734533	0.05317
CD8B	32.1034	1.15326	0.52738	2.18678	0.0287585	0.286958
GABRA5	156.964	1.15233	0.733575	1.57084	0.116219	0.48255
CRHBP	68.4879	1.15192	0.54432	2.11626	0.0343228	0.303121
SIAH3	12.5887	1.15152	0.534413	2.15474	0.0311822	0.292289
SSC5D	303.781	1.15131	0.480926	2.39393	0.0166688	0.224854
CLIC6	66.9141	1.15111	0.638589	1.80258	0.0714536	0.399321
LOC100128554	0.579331	1.14998	0.760478	1.51218	0.130489	0.504413
SEMG1	0.189118	1.14861	2.12752	0.539882	0.589279	NA
SPINK2	7.23932	1.14839	0.951946	1.20636	0.227681	0.626715
AREG	47.0199	1.14796	0.707793	1.62189	0.104827	0.465174
KRT17	89.7121	1.14755	0.768124	1.49396	0.135185	0.511689
CYP4F22	0.907044	1.14703	0.793178	1.44612	0.148143	0.52963
C7orf10	123.765	1.14657	0.31589	3.62965	0.000283802	0.0330479
WNT10B	39.7755	1.14624	0.584433	1.96128	0.0498468	0.34715
ANKRD43	210.936	1.14547	0.41853	2.73689	0.00620231	0.141698
SSX1	0.192095	1.14545	1.56984	0.729662	0.465597	NA
SLC17A9	120.007	1.14505	0.362921	3.15511	0.0016044	0.0781113
CA7	17.5913	1.14482	0.624847	1.83217	0.0669264	0.39157
DRGX	0.287888	1.14382	1.81947	0.628655	0.529575	0.838341
IL1RL2	3.66248	1.14371	0.664917	1.72008	0.0854174	0.430009
IL22RA1	9.06715	1.14333	0.559275	2.04431	0.040923	0.323723
MCOLN3	24.8801	1.14284	0.744657	1.53472	0.124851	0.495528
C4BPB	2.70389	1.14201	0.896599	1.27371	0.202765	0.600288
MEPE	39.7209	1.14149	0.672798	1.69663	0.0897666	0.439067
MOBP	1704.1	1.14003	0.706396	1.61387	0.106556	0.468289
MT1DP	4.44231	1.13916	0.755493	1.50784	0.131595	0.505797
MFI2	209.514	1.13882	0.392514	2.90136	0.00371551	0.11345
BSN	909.132	1.13649	0.427618	2.65772	0.00786722	0.159624
KRT33B	0.128713	1.13625	3.46088	0.328314	0.742674	NA
KIF12	1.68389	1.13602	1.12981	1.0055	0.314657	0.701236
COL17A1	10.1542	1.1357	0.512635	2.21542	0.0267313	0.277804
KDELR3	439.395	1.13506	0.463974	2.44638	0.0144297	0.210692
LOC145474	1.2306	1.13493	0.602236	1.88453	0.0594928	0.372411
PASD1	0.269295	1.13395	1.09035	1.03999	0.298344	0.685427
SCN2B	336.657	1.1333	0.434207	2.61004	0.00905314	0.169487
MFSD4	379.007	1.13193	0.363267	3.11598	0.00183332	0.0840364
CREB3L3	0.939248	1.1319	0.90833	1.24613	0.212716	0.611095
TMEM151A	467.818	1.13143	0.530055	2.13455	0.0327979	0.296405
SPESP1	43.4769	1.13125	0.480839	2.35266	0.0186394	0.236116
SELE	20.0329	1.1306	0.654227	1.72814	0.083963	0.426943
ABCC13	1.47901	1.12957	1.06345	1.06217	0.288157	0.677413
EPB42	0.983586	1.12757	1.00887	1.11766	0.263713	0.65711
FAM19A4	12.4864	1.12752	0.584266	1.92981	0.0536307	0.353789
TACSTD2	30.2254	1.12747	0.48207	2.3388	0.0193456	0.242279
MGP	5393.19	1.12733	0.492001	2.29132	0.021945	0.256032
ADIG	8.75824	1.12531	0.601198	1.87178	0.0612375	0.37759
ICAM5	195.272	1.12528	0.534192	2.10651	0.0351598	0.305315
ELSPBP1	5.27357	1.12522	1.21121	0.929005	0.352887	0.731902
NEUROD2	141.193	1.12398	0.693376	1.62103	0.105011	0.465174
PRKAG3	0.221746	1.12398	1.38353	0.812398	0.416564	0.774133
PDIA5	489.232	1.12318	0.297345	3.77736	0.000158503	0.0247634
C6orf138	60.1225	1.12293	0.429293	2.61576	0.00890295	0.168598
STEAP2	360.139	1.12253	0.452451	2.481	0.0131013	0.202631
GALNT6	192.594	1.12206	0.342377	3.27727	0.00104817	0.0619311
EPHA6	6.01717	1.12196	0.832826	1.34718	0.177924	0.57188
FLJ25758	0.386891	1.12193	1.25493	0.894016	0.371313	0.743182
SSTR1	61.7235	1.12155	0.705896	1.58883	0.112098	0.475262
TPM2	2764.21	1.11953	0.377603	2.96483	0.00302848	0.103609
SNAI2	534.862	1.11885	0.44938	2.48977	0.0127825	0.200629
GYLTL1B	8.01582	1.1187	0.635866	1.75934	0.07852	0.415957
WIF1	104.798	1.11806	0.947166	1.18042	0.237833	0.635918
CALN1	239.588	1.11667	0.555377	2.01065	0.0443623	0.332175
C5orf40	79.4534	1.11608	0.559761	1.99385	0.0461688	0.337061
CNTNAP2	466.885	1.11514	0.552611	2.01795	0.0435961	0.330646
GPR149	0.592189	1.11504	0.84844	1.31422	0.188772	0.585651
CRABP2	456.821	1.11478	0.489751	2.27623	0.0228324	0.260363
LOC286002	68.1154	1.11386	0.620731	1.79443	0.0727454	0.402785
LOC283332	0.360355	1.11334	0.979546	1.13659	0.255712	0.650883
NIPAL4	125.182	1.11298	0.434103	2.56386	0.0103516	0.181665
GATA6	21.1634	1.11223	0.756377	1.47048	0.141433	0.520527
SLC22A9	0.613036	1.1103	1.17886	0.941838	0.346275	0.727636
GOLGA8G	0.316867	1.10898	0.988276	1.12213	0.261806	0.654841
PTPRR	77.8678	1.10668	0.547422	2.02161	0.0432163	0.329626
TSPAN1	33.7193	1.10667	0.42138	2.6263	0.00863182	0.165283
GPX8	830.132	1.10632	0.394811	2.80216	0.00507613	0.128566
MAP3K9	51.6572	1.10584	0.450593	2.4542	0.0141199	0.20844
TMEM144	1634.85	1.10525	0.449908	2.45661	0.0140254	0.207915
NAPB	1479.65	1.10519	0.36211	3.05207	0.00227269	0.0908495
KCNK17	4.59244	1.10509	0.651929	1.69511	0.0900553	0.439118
PDZK1IP1	74.5443	1.10504	0.611929	1.80583	0.0709449	0.398469
RTN4RL1	74.7094	1.10179	0.528304	2.08552	0.0370222	0.310278
FBLN7	553.931	1.10175	0.411507	2.67736	0.00742041	0.154575
CD28	35.1333	1.10093	0.43482	2.53192	0.0113441	0.190322
CHRNA9	250.506	1.1001	0.596115	1.84545	0.0649722	0.387091
C11orf87	188.988	1.09887	0.559114	1.96537	0.0493717	0.345509
OXTR	844.822	1.09876	0.456576	2.40652	0.0161055	0.221044
ANKRD1	17.886	1.09844	0.770252	1.42608	0.153845	0.538455
GSG1	7.0613	1.09608	0.650573	1.6848	0.0920273	0.442165
FFAR1	0.713036	1.09531	0.96327	1.13707	0.255507	0.650883
GRM4	17.0526	1.09454	0.62119	1.762	0.0780691	0.415467
GPAT2	58.675	1.09398	0.477292	2.29205	0.0219027	0.255846
SYDE2	19.9935	1.09281	0.505347	2.1625	0.0305799	0.290033
CLEC4M	0.608372	1.09115	0.739804	1.47492	0.140234	0.518151
LOC283392	4.01984	1.09107	0.846715	1.28859	0.19754	0.594554
GCNT3	1.47089	1.09089	0.638256	1.70917	0.087419	0.434711
IGFBP3	14336	1.09032	0.516599	2.11057	0.0348095	0.304814
FAM153A	14.0883	1.09012	0.77885	1.39965	0.161619	0.549313
DKK2	58.9872	1.08996	0.603859	1.80498	0.0710773	0.398747
PITX3	1.19761	1.08962	0.629081	1.73209	0.0832579	0.425551
CCDC67	0.354404	1.08957	1.05205	1.03567	0.300357	0.687976
S100A4	1329.53	1.08852	0.418716	2.59966	0.00933158	0.171855
CKMT1A	115.793	1.08837	0.656048	1.65898	0.0971206	0.450992
AFF2	120.51	1.08812	0.671748	1.61984	0.105267	0.465385
CLDN11	2699.14	1.08772	0.530395	2.05078	0.0402886	0.321281
MPP7	33.1021	1.08769	0.493	2.20626	0.0273657	0.281105
FMO2	76.8766	1.08732	0.48559	2.23916	0.0251452	0.271635
RAB11FIP1	175.298	1.08708	0.354129	3.06972	0.00214263	0.0890656
EPHB6	518.348	1.08703	0.45781	2.37442	0.0175765	0.230598
PDYN	294.611	1.08701	0.699589	1.55379	0.120234	0.487806
CNR2	0.732304	1.08579	0.692215	1.56857	0.116749	0.483141
ATP6V1G3	0.0746828	1.08525	3.88962	0.279011	0.780237	NA
TM4SF4	0.173125	1.08459	1.85696	0.584067	0.559175	NA
LOC400940	160.85	1.08456	0.534314	2.02983	0.0423742	0.327158
KLHL34	5.55492	1.08454	0.516088	2.10147	0.0355997	0.306298
TBC1D28	0.829186	1.08423	1.03861	1.04392	0.296522	0.684774
SH3PXD2A	1294.91	1.08345	0.3332	3.25165	0.00114736	0.0644032
KLRD1	13.7532	1.08344	0.481227	2.25141	0.0243597	0.268329
WNT10A	34.7355	1.0816	0.54576	1.98182	0.0474992	0.341156
HOXB6	46.8537	1.08094	0.678913	1.59217	0.111347	0.473882
ZNF831	15.339	1.07809	0.5368	2.00837	0.0446043	0.332784
ENTPD3	76.8792	1.07781	0.561872	1.91825	0.0550799	0.357954
THSD4	279.061	1.07737	0.447555	2.40723	0.0160739	0.220818
CWH43	2.94352	1.07708	1.30682	0.824205	0.409823	0.770152
AFP	13.9169	1.07707	0.812588	1.32549	0.18501	0.580746
HBG2	23.6305	1.07683	0.628086	1.71446	0.086445	0.432265
PHLDB2	291.825	1.07662	0.32933	3.26912	0.00107882	0.0622337
HPCA	632.136	1.07595	0.513987	2.09335	0.0363183	0.309077
LOC285696	6.01658	1.07469	0.638952	1.68196	0.0925775	0.4435
LEP	4.01374	1.07433	0.816328	1.31606	0.188155	0.585092
CCL15	0.846653	1.07348	0.989502	1.08487	0.27798	0.66968
LOC284578	15.8481	1.0726	0.481818	2.22615	0.0260041	0.275437
ADAMTSL1	243.966	1.0718	0.588397	1.82155	0.0685229	0.395812
DOK2	127.615	1.07174	0.430222	2.49115	0.0127332	0.20027
CLRN2	0.0958203	1.07061	2.18311	0.490406	0.623847	NA
C4orf22	0.522089	1.06679	1.47596	0.722777	0.469817	0.805057
FAM23A	20.766	1.06671	0.54889	1.9434	0.0519683	0.351647
CYP26B1	174.478	1.06544	0.469138	2.27106	0.0231433	0.262419
GPR62	95.4221	1.06408	0.525397	2.02528	0.0428385	0.32839
EVPL	4.66074	1.0639	0.693892	1.53324	0.125218	0.496002
PRSS3	69.9242	1.06306	0.477621	2.22574	0.0260313	0.275437
SCN1B	639.492	1.06292	0.287428	3.69804	0.000217267	0.0285148
CYP17A1	2.0059	1.06286	0.553867	1.91899	0.0549858	0.357942
WNT2B	58.9997	1.06272	0.359015	2.9601	0.00307539	0.103989
C19orf59	37.8983	1.06246	0.749651	1.41727	0.156404	0.540912
MYO1D	503.354	1.06028	0.354997	2.98673	0.00281979	0.099371
NKX6-2	315.698	1.06014	0.669092	1.58444	0.113093	0.476357
FPR3	559.367	1.06014	0.415701	2.55023	0.0107651	0.18567
C22orf42	0.0956326	1.05953	2.99995	0.353183	0.723951	NA
NKX3-1	80.3596	1.05932	0.343019	3.08824	0.00201347	0.0873809
TMEM114	5.08448	1.05839	0.734744	1.44049	0.149727	0.531622
A4GALT	212.341	1.05664	0.355396	2.97313	0.00294782	0.102344
SLIT2	149.976	1.05652	0.59495	1.77581	0.0757637	0.409579
PSG11	0.99209	1.0565	1.15998	0.910786	0.362408	0.738124
MRC2	7575.57	1.05638	0.332701	3.17515	0.00149759	0.075277
CSN1S1	0.275659	1.05433	1.54053	0.684394	0.493727	0.819657
GPR21	5.29799	1.0541	0.456032	2.31145	0.0208079	0.24985
CLLU1	1.45889	1.05393	1.41932	0.742562	0.457747	0.798385
CSTA	131.629	1.05373	0.406534	2.59197	0.00954274	0.174714
TNFRSF10A	30.5572	1.05339	0.409393	2.57305	0.0100805	0.178798
FBLN2	438.583	1.05334	0.548477	1.92048	0.0547969	0.357458
ALB	11.6278	1.05327	0.519728	2.02658	0.0427058	0.327993
TUBA4A	1218.65	1.0529	0.372119	2.82948	0.00466234	0.123422
RASAL1	101.665	1.05213	0.696267	1.5111	0.130762	0.50455
NDP	2066.06	1.05205	0.341689	3.07896	0.00207726	0.0885266
LOC100130331	3.07073	1.04934	0.351253	2.98743	0.00281336	0.0993312
C1orf150	1.83004	1.0488	0.579742	1.80908	0.0704388	0.397407
CAPN3	972.401	1.04851	0.468799	2.23659	0.0253132	0.272234
MYH13	0.194291	1.04824	1.72258	0.608526	0.542838	NA
ST8SIA2	131.847	1.04823	0.766237	1.36802	0.171305	0.562223
SLC7A4	19.1489	1.04765	0.583457	1.79559	0.0725601	0.402347
TUBB4Q	0.388844	1.04753	0.921835	1.13635	0.255809	0.650883
KRT80	30.2132	1.0463	0.612252	1.70894	0.0874615	0.434711
DNAJC5G	1.38858	1.04598	0.889879	1.17541	0.239829	0.638172
EFNA5	187.805	1.04596	0.449085	2.32908	0.0198548	0.244765
GPR61	15.5486	1.04495	0.486596	2.14746	0.0317563	0.293284
FKSG83	0.0907088	1.04481	2.99881	0.348408	0.727534	NA
SLC22A16	3.99974	1.04472	0.63078	1.65624	0.0976728	0.451967
APCDD1L	133.259	1.04415	0.853271	1.22371	0.221062	0.619689
SLC20A1	3032.92	1.04377	0.329409	3.16862	0.00153164	0.0761678
ITPR3	437.074	1.04237	0.443571	2.34996	0.0187754	0.237438
SLC6A6	1105.1	1.04208	0.354355	2.94077	0.00327395	0.107873
CBLN4	168.621	1.04107	0.642913	1.6193	0.105383	0.465642
BAGE2	0.670705	1.04052	0.947221	1.09849	0.271989	0.665014
KCNJ9	271.195	1.04048	0.512809	2.02899	0.0424596	0.327288
DLX4	8.88827	1.04046	0.45355	2.29404	0.0217882	0.254667
RGS7BP	114.666	1.03974	0.428302	2.42757	0.0152003	0.215548
SLC26A2	1142.26	1.03965	0.266292	3.90417	9.45494e-05	0.0177635
SLC9A4	2.94904	1.03937	0.686508	1.51399	0.130027	0.503981
SERPIND1	9.78274	1.03825	0.717742	1.44655	0.148024	0.52963
ADAM8	432.372	1.038	0.44568	2.32903	0.0198575	0.244765
C1QL2	63.567	1.03799	0.658278	1.57683	0.114834	0.479642
LPA	0.68221	1.03739	0.975129	1.06385	0.287397	0.67649
UBD	453.733	1.03732	0.580156	1.788	0.0737755	0.404833
ACPP	59.6501	1.03647	0.496387	2.08804	0.0367946	0.309406
VSTM2L	381.885	1.0364	0.501442	2.06684	0.038749	0.31588
LILRA6	144.49	1.03607	0.462087	2.24215	0.0249515	0.270953
NRP1	3409.72	1.03585	0.304399	3.40292	0.000666698	0.0512265
OMD	54.8342	1.03583	0.665997	1.55531	0.119872	0.487189
ADRA2B	33.6457	1.03573	0.409282	2.5306	0.0113866	0.190774
SEC14L4	3.46741	1.03573	0.839469	1.23379	0.217282	0.614851
PLOD2	4106.4	1.03445	0.291564	3.54792	0.000388286	0.0387212
JPH3	414.56	1.03425	0.629832	1.6421	0.100569	0.458192
SIT1	21.098	1.0313	0.479825	2.14933	0.0316081	0.292793
GPR109B	10.2513	1.03081	0.633745	1.62654	0.103834	0.463605
PLA2G2C	0.202762	1.02946	1.56582	0.657459	0.510886	NA
OR9A4	0.327741	1.02868	1.16428	0.883538	0.376946	0.747512
TRPV6	10.4453	1.02823	0.546619	1.88107	0.0599626	0.373729
IL1F8	4.64214	1.02765	0.932752	1.10174	0.270577	0.663628
PLIN2	2717.24	1.02762	0.381463	2.69391	0.00706202	0.149942
MYOCD	4.90714	1.02723	0.58902	1.74397	0.0811644	0.421505
KIAA1210	1.65798	1.02683	0.636789	1.61251	0.106852	0.468293
HECW1	116.026	1.0252	0.606465	1.69045	0.0909414	0.440903
MYL9	2765.98	1.02513	0.369551	2.774	0.00553716	0.134644
RBM11	26.3635	1.02512	0.563567	1.81899	0.0689132	0.395946
PALM2	188.351	1.0246	0.425647	2.40716	0.0160773	0.220818
CACNA2D3	82.3247	1.02375	0.565062	1.81174	0.0700263	0.396801
DSCR6	10.8433	1.0234	0.732869	1.39643	0.162585	0.550007
SLC35F3	38.7773	1.02281	0.556966	1.8364	0.0662984	0.391084
C20orf200	21.8203	1.02267	0.744554	1.37354	0.169585	0.560781
C14orf53	0.159747	1.02202	1.98206	0.515638	0.606107	NA
PCSK6	655.719	1.02164	0.550569	1.85561	0.0635095	0.383308
IPCEF1	199.725	1.02118	0.365303	2.79544	0.00518287	0.129719
EMR1	139.862	1.0209	0.537918	1.89787	0.0577127	0.366903
LOC283050	36.7469	1.02	0.388887	2.62286	0.00871951	0.165626
HTR3E	0.141509	1.01962	2.03827	0.500241	0.616905	NA
CORO2A	82.3373	1.01848	0.384331	2.65001	0.00804902	0.161566
C14orf72	2.70062	1.01704	0.654019	1.55507	0.11993	0.487189
PTPN5	319.783	1.01685	0.605101	1.68047	0.0928661	0.44398
AKAP5	163.914	1.01592	0.299714	3.38964	0.000699855	0.051873
CACNG2	19.5302	1.01588	0.811825	1.25135	0.210806	0.60906
PLCH2	205.247	1.01572	0.58293	1.74244	0.0814317	0.421714
KCNAB2	1002.04	1.01511	0.327671	3.09794	0.0019487	0.0869862
CA4	166.114	1.01287	0.484956	2.08858	0.0367455	0.309406
C22orf31	5.22942	1.01186	0.564538	1.79237	0.0730732	0.403172
C6orf27	28.6624	1.01157	0.454754	2.22444	0.0261189	0.275437
SULT6B1	0.0912665	1.00853	3.24263	0.311021	0.755785	NA
MEG8	1.26614	1.0082	0.761049	1.32475	0.185254	0.580988
RAB3A	770.435	1.00789	0.419353	2.40345	0.0162412	0.222256
ZSCAN4	0.710518	1.00767	0.757408	1.33042	0.183381	0.578987
SPHKAP	95.7514	1.00649	0.620927	1.62095	0.105029	0.465174
BHLHE40	3940.37	1.00634	0.314005	3.20484	0.00135136	0.070572
C17orf88	0.685994	1.00546	0.799401	1.25777	0.208475	0.606334
C10orf82	3.60315	1.00499	0.577129	1.74135	0.0816214	0.421714
RAET1G	7.56846	1.0045	0.457424	2.19598	0.0280931	0.284352
TF	6177.44	1.00301	0.507731	1.97548	0.0482137	0.343052
CDK15	4.39214	0.999882	0.891944	1.12101	0.262282	0.655286
BANK1	62.0038	0.998377	0.562754	1.77409	0.0760482	0.41017
ZNF365	597.107	0.996555	0.324505	3.071	0.00213341	0.0888904
PTGER3	18.7904	0.996255	0.643944	1.54711	0.121836	0.490694
GFOD1	71.3275	0.995145	0.294486	3.37926	0.000726803	0.0529268
GRIP2	27.8055	0.994617	0.673516	1.47675	0.139742	0.51756
C7	419.511	0.994356	0.633187	1.5704	0.116322	0.482692
RAPGEF5	1187.1	0.994088	0.354268	2.80604	0.0050155	0.127933
OR52W1	0.0950903	0.994002	2.19036	0.453808	0.649967	NA
AQP9	342.595	0.993998	0.591726	1.67983	0.092991	0.444085
STAR	24.7737	0.993747	0.401359	2.47596	0.0132879	0.203033
CLDN14	2.36915	0.993444	0.482541	2.05878	0.0395156	0.319052
ARTN	32.0752	0.992444	0.372685	2.66296	0.00774576	0.158362
C14orf34	2.12113	0.991942	0.611498	1.62215	0.104771	0.465174
SNCG	263.063	0.989925	0.487698	2.02979	0.0423778	0.327158
SERPINB3	0.223372	0.989474	1.81591	0.544892	0.585828	0.863187
C9orf79	0.537176	0.988951	1.27084	0.778189	0.436458	0.78695
ANXA10	0.318007	0.987129	1.08238	0.911996	0.361771	0.737663
SNCA	751.654	0.986775	0.398399	2.47685	0.0132547	0.203033
ANKS4B	0.386388	0.986558	1.04186	0.946918	0.34368	0.726202
GPX3	6483.62	0.986547	0.460138	2.14403	0.0320308	0.293995
SAMD12	130.246	0.986342	0.358799	2.74901	0.00597755	0.139271
TCAM1P	2.47217	0.985977	0.741013	1.33058	0.183328	0.578916
PMAIP1	198.938	0.985531	0.47097	2.09256	0.0363888	0.309395
NCRNA00160	0.402444	0.98517	1.51447	0.650503	0.515367	0.831121
BHMT	3.63319	0.985137	0.678757	1.45138	0.146673	0.527696
SLC38A8	1.89169	0.984223	0.833402	1.18097	0.237614	0.635854
BFSP2	1.22477	0.983308	0.864399	1.13756	0.255303	0.650883
OR2M4	0.123597	0.982765	2.57917	0.381039	0.703174	NA
NTRK1	43.0481	0.982551	0.543283	1.80855	0.0705217	0.397601
KCNK12	27.8474	0.982381	0.489373	2.00743	0.0447043	0.332784
SNX10	2733.48	0.982091	0.441513	2.22437	0.0261232	0.275437
SLC5A8	0.143148	0.982065	1.77168	0.554313	0.579365	NA
ABCA6	63.7765	0.98095	0.610951	1.60561	0.108359	0.470042
HPCAL4	1057.1	0.980712	0.535545	1.83124	0.0670647	0.391813
C10orf90	169.983	0.980114	0.386091	2.53856	0.011131	0.188855
LSP1	1345.28	0.979913	0.332431	2.94772	0.00320126	0.106318
KSR2	96.1496	0.97974	0.648046	1.51184	0.130575	0.504413
BTBD8	4.62659	0.979279	0.491987	1.99046	0.0465405	0.338194
KRTAP5-2	2.7989	0.976721	0.821857	1.18843	0.234664	0.633771
LOC283999	74.4208	0.976697	0.67085	1.45591	0.145418	0.525189
C6	14.2164	0.976382	0.979371	0.996948	0.31879	0.705107
CCL2	3202.16	0.975853	0.520393	1.87522	0.0607622	0.376467
MCF2L2	133.33	0.975794	0.479448	2.03524	0.0418264	0.326796
RNF43	38.4999	0.975573	0.546413	1.78541	0.0741941	0.406172
HMGB4	0.271301	0.975234	2.05014	0.475691	0.634294	0.883225
USH1C	206.082	0.973594	0.706004	1.37902	0.167888	0.558005
SYT9	126.904	0.973141	0.53889	1.80583	0.0709456	0.398469
GLT8D2	143.095	0.973109	0.538505	1.80706	0.0707535	0.397986
CORO6	63.3519	0.972683	0.445506	2.18332	0.029012	0.287212
KRT13	0.969026	0.971969	1.18784	0.818265	0.413206	0.772375
ILDR1	3.70557	0.971467	0.464575	2.09108	0.0365204	0.309406
CPLX1	547.508	0.971241	0.482707	2.01207	0.0442123	0.331904
PKLR	2.25035	0.96992	0.628344	1.54361	0.122682	0.492199
ADCY1	1085.36	0.96983	0.427749	2.26729	0.0233725	0.263176
FOLH1	377.81	0.969696	0.439006	2.20885	0.0271854	0.280498
2023-09-04	2730.34	0.969676	0.357546	2.71203	0.00668726	0.14494
ADARB1	524.487	0.96865	0.26008	3.72443	0.000195757	0.0273362
DLG2	717.705	0.967726	0.363839	2.65977	0.00781945	0.15952
PRB2	0.472284	0.967581	0.946035	1.02278	0.306414	0.692924
GCET2	7.4656	0.967463	0.406441	2.38033	0.0172972	0.228372
TPRG1	32.1774	0.967203	0.318073	3.04082	0.00235935	0.0925769
HLA-DQB1	2727.46	0.966969	0.476501	2.02931	0.0424263	0.327288
DBC1	462.973	0.966641	0.516976	1.8698	0.0615117	0.378342
TNFAIP8	260.73	0.966314	0.321554	3.00514	0.00265459	0.0978101
C6orf227	0.492646	0.96563	0.859391	1.12362	0.261174	0.654841
PRMT8	71.2007	0.964451	0.554765	1.73848	0.0821254	0.422411
CTAGE4	3.03102	0.962947	0.683298	1.40926	0.158757	0.54383
UNC5C	68.8364	0.962649	0.56329	1.70898	0.0874555	0.434711
RPLP0P2	35.4061	0.962531	0.382731	2.5149	0.0119065	0.194317
GNG3	632.086	0.962266	0.527927	1.82273	0.0683449	0.395629
LOX	2077.83	0.961122	0.514848	1.86681	0.0619285	0.37928
NPBWR2	0.511475	0.960548	1.055	0.910471	0.362574	0.738154
RPP25	192.624	0.960332	0.282151	3.40361	0.000665017	0.0512265
PLA2G2A	2462.24	0.960257	0.876213	1.09592	0.273115	0.665708
IER3	812.245	0.959935	0.388366	2.47172	0.0134463	0.204122
SH3TC2	175.405	0.959876	0.390196	2.45999	0.0138942	0.20684
TMEM30B	25.3832	0.959233	0.34996	2.74098	0.00612567	0.140913
NTS	15.1166	0.958791	1.29815	0.738582	0.460161	0.799842
FLJ45079	0.655896	0.958791	0.73307	1.30791	0.190903	0.587694
NIPAL1	2.00011	0.958757	0.519973	1.84386	0.0652037	0.387953
B3GNT4	18.6375	0.958648	0.4734	2.02503	0.0428644	0.328411
S1PR5	156.085	0.957926	0.439673	2.17872	0.0293523	0.288143
SLC32A1	110.614	0.95716	0.697472	1.37233	0.169962	0.560895
SLC36A2	0.201465	0.956378	1.73354	0.551692	0.58116	NA
TAGLN	7880.9	0.956317	0.409013	2.33811	0.0193815	0.242566
CTSZ	5713.11	0.956215	0.334742	2.85657	0.00428241	0.119313
TNFRSF10C	107.771	0.955465	0.378557	2.52397	0.0116039	0.192697
STXBP6	84.8866	0.955206	0.46648	2.04769	0.0405904	0.322589
FABP6	18.3582	0.954905	0.674111	1.41654	0.156618	0.541247
ACP5	339.119	0.954411	0.493953	1.93219	0.0533361	0.353006
HAR1B	4.89457	0.954044	0.729906	1.30708	0.191186	0.588179
KLK7	18.0306	0.953202	0.999596	0.953587	0.340293	0.723745
TPH2	1.12801	0.952077	0.858988	1.10837	0.267702	0.661178
C9orf122	13.3239	0.951997	0.625187	1.52274	0.127824	0.500615
CPEB1	180.64	0.951787	0.287775	3.3074	0.000941666	0.0592838
C11orf9	2064.84	0.951733	0.554177	1.71738	0.0859096	0.431343
SH3GL3	186.358	0.950899	0.576944	1.64816	0.0993188	0.455941
C4BPA	8.92587	0.95081	1.17679	0.807966	0.41911	0.774914
DLX6AS	174.863	0.950283	0.945316	1.00525	0.314774	0.701305
C9orf135	9.46496	0.949995	0.672391	1.41286	0.157696	0.542506
LRFN5	86.1166	0.949954	0.642397	1.47877	0.139203	0.517022
LHX6	94.0387	0.94985	0.42537	2.233	0.0255492	0.273708
SFTA1P	20.3862	0.948775	0.436808	2.17206	0.0298508	0.28952
C1R	10969.6	0.947301	0.396211	2.3909	0.0168071	0.225717
C1orf185	0.255704	0.946798	1.30887	0.723371	0.469452	0.804825
KCNJ12	33.9559	0.945579	0.53183	1.77797	0.0754086	0.40897
CYS1	66.9637	0.94557	0.406135	2.32822	0.0199006	0.245054
FGF10	2.75359	0.945087	1.4672	0.644143	0.519482	0.833912
PABPC1L2B	36.3718	0.944903	0.694809	1.35995	0.173847	0.565588
AIM2	49.3173	0.944316	0.523918	1.80241	0.0714807	0.399321
SPOCK1	2794.76	0.943938	0.458815	2.05734	0.0396536	0.319204
FAM83C	1.0446	0.943905	0.638848	1.47751	0.139539	0.517215
ZBED2	1.18595	0.941936	0.980807	0.960368	0.33687	0.720224
MYOM3	5.66467	0.941087	0.726219	1.29587	0.19502	0.591655
VGLL3	55.0691	0.941065	0.467956	2.01101	0.0443242	0.332175
CHRDL2	95.53	0.940569	0.69126	1.36066	0.173622	0.565588
PPFIA2	207.062	0.940434	0.532547	1.76592	0.0774099	0.414411
CRISPLD2	529.211	0.940013	0.371289	2.53175	0.0113494	0.190322
C13orf31	223.523	0.939755	0.350647	2.68006	0.00736086	0.153848
ITGA5	3346.41	0.938387	0.327413	2.86606	0.0041561	0.118355
MMP14	9386.74	0.937853	0.355092	2.64115	0.00826239	0.1626
PPP1R16B	933.248	0.937788	0.491707	1.90721	0.0564937	0.362746
DAB2	1843.1	0.937654	0.314472	2.98167	0.00286678	0.100649
FAM150B	35.2967	0.937503	0.589308	1.59085	0.111643	0.474083
SNAP91	659.854	0.9372	0.615084	1.52369	0.127585	0.5006
STXBP5	255.864	0.936254	0.291391	3.21305	0.00131334	0.0697519
AMICA1	118.181	0.935899	0.486155	1.9251	0.0542163	0.356386
AMIGO2	458.818	0.935761	0.431842	2.16691	0.0302421	0.290033
CCDC144NL	1.58209	0.934881	0.731105	1.27872	0.200995	0.597856
EPB49	1156.19	0.933632	0.353631	2.64013	0.00828743	0.1626
CAMK1G	153.773	0.93342	0.644756	1.44771	0.147698	0.529353
NPY1R	64.6328	0.933172	0.568258	1.64216	0.100557	0.458192
EPYC	1.77044	0.932937	1.59613	0.5845	0.558884	0.851694
GLT1D1	88.6807	0.932465	0.526839	1.76993	0.0767396	0.41283
LRRC7	58.3519	0.932428	0.585612	1.59223	0.111333	0.473882
ANO1	142.428	0.932384	0.464174	2.00869	0.0445696	0.332784
PNPLA5	2.4431	0.931488	0.742821	1.25399	0.209847	0.607861
KLK9	0.136749	0.93124	1.96093	0.474897	0.63486	NA
MAN1A1	581.47	0.930466	0.369913	2.51537	0.0118909	0.194317
NPC2	8643.14	0.930437	0.290286	3.20524	0.00134949	0.070572
P4HA1	2552.01	0.930169	0.247565	3.75727	0.000171779	0.0255776
PDE4D	951.183	0.928954	0.280347	3.31359	0.00092108	0.0586561
NPFFR2	1.29836	0.928236	1.10025	0.84366	0.398859	0.762504
CRYGN	1.97237	0.927783	0.533331	1.7396	0.0819292	0.422096
TBX4	10.1607	0.927676	0.653202	1.4202	0.15555	0.539423
CAMKK1	603.887	0.927478	0.368383	2.5177	0.0118123	0.193751
CBLC	0.966849	0.926996	1.35234	0.685478	0.493043	0.819118
NT5DC1	355.689	0.926816	0.295461	3.13685	0.00170776	0.0810558
SH2D5	108.873	0.92652	0.46303	2.00099	0.0453932	0.334729
TGM4	2.54151	0.926274	0.428436	2.16199	0.0306189	0.290033
COL5A2	5095.68	0.925797	0.39932	2.31843	0.0204258	0.24802
SCARNA9L	0.346546	0.925274	0.878066	1.05376	0.291991	0.680544
PTPN22	66.6523	0.925194	0.398119	2.32391	0.0201302	0.246829
IL1RAPL1	12.873	0.92466	0.580909	1.59175	0.111442	0.473981
CTAGE6	1.1976	0.924423	0.676261	1.36696	0.171637	0.562759
EGLN3	1807.82	0.924258	0.302269	3.05773	0.00223018	0.0900191
LOC494141	0.546056	0.923858	0.684875	1.34894	0.177355	0.571551
FBXW10	8.27834	0.922856	0.497887	1.85354	0.0638045	0.383917
SLC10A4	392.805	0.922071	0.512469	1.79927	0.0719756	0.400644
STX1B	1019.86	0.921606	0.397833	2.31657	0.0205273	0.248199
KYNU	171.181	0.920094	0.366408	2.51112	0.0120349	0.195283
SLC45A3	239.222	0.919487	0.426796	2.1544	0.0312092	0.292289
FAM101A	88.8537	0.918957	0.449996	2.04215	0.0411371	0.324212
LDLRAP1	495.261	0.917852	0.258289	3.55359	0.000380011	0.0382754
AICDA	0.359127	0.917782	1.06576	0.861156	0.389152	0.755055
CCL16	0.193256	0.91704	1.98739	0.46143	0.64449	NA
GKN2	0.0588328	0.915982	3.95475	0.231616	0.816836	NA
GOLGA8E	0.0436394	0.915975	5.03177	0.182038	0.855553	NA
DSG1	1.04551	0.915789	0.739375	1.2386	0.215494	0.613101
SPINT1	145.582	0.915456	0.400603	2.2852	0.0223014	0.258173
SERPINE1	9753.85	0.91506	0.523318	1.74857	0.0803651	0.419106
PDZK1	40.8721	0.914844	0.323733	2.82593	0.0047144	0.123789
C3orf57	175.273	0.91458	0.414997	2.20382	0.0275367	0.282108
PCDHGB8P	4.8259	0.913544	0.441253	2.07034	0.0384204	0.314819
NECAB1	802.174	0.913395	0.309674	2.94954	0.00318251	0.106318
PLAUR	1237.46	0.913251	0.355109	2.57175	0.0101187	0.179305
LOC284798	1.43727	0.912365	0.836988	1.09006	0.275688	0.667655
SPATA21	0.393179	0.912325	0.793514	1.14973	0.250256	0.646191
PNLIPRP3	1.61638	0.911305	0.84948	1.07278	0.283369	0.673335
MAP1A	7699.83	0.911299	0.274414	3.32089	0.000897303	0.0584119
TUBA8	190.888	0.910525	0.383147	2.37644	0.0174808	0.229824
ST18	241.297	0.910152	0.571792	1.59175	0.11144	0.473981
C6orf114	22.8795	0.908765	0.344889	2.63495	0.0084149	0.163654
PADI1	6.74257	0.908708	0.465852	1.95064	0.0511003	0.349574
CRTAM	16.3672	0.908356	0.472747	1.92144	0.0546761	0.357238
GABRB3	564.774	0.907923	0.586396	1.54831	0.121548	0.490271
SLC4A10	380.217	0.907388	0.458617	1.97853	0.0478687	0.342261
ADM	2132.07	0.907373	0.443459	2.04612	0.0407442	0.322854
AATK	947.488	0.907226	0.454505	1.99607	0.0459258	0.336744
SHISA2	27.6864	0.906967	0.620556	1.46154	0.143867	0.523529
ANO3	67.5572	0.906621	0.554897	1.63386	0.102289	0.461025
SCGB3A1	2.63475	0.906083	0.616791	1.46903	0.141825	0.521156
DACH2	49.481	0.905597	0.635706	1.42455	0.154287	0.539111
FNDC3B	1778.37	0.905489	0.236623	3.82673	0.000129859	0.0223358
PSG10	0.384193	0.905112	1.27661	0.708995	0.478327	0.81015
ANKRD29	86.8628	0.905073	0.427546	2.1169	0.0342682	0.303121
LOC440356	9.22716	0.904762	0.562108	1.60959	0.107488	0.469448
BNC2	241.993	0.904416	0.491174	1.84133	0.0655726	0.389283
CCR8	1.11202	0.904218	0.736276	1.2281	0.219411	0.617924
NOX5	4.16615	0.904113	0.770204	1.17386	0.24045	0.638793
PIP4K2A	1999.07	0.90367	0.297442	3.03813	0.00238048	0.0926708
PGLYRP2	0.292167	0.903239	1.14787	0.786884	0.43135	0.782501
ZPLD1	2.1534	0.901913	0.796372	1.13253	0.257413	0.651712
HTR2B	21.4022	0.901136	0.502869	1.79199	0.0731345	0.403391
MBP	41509.5	0.901012	0.637619	1.41309	0.15763	0.542506
ASAH2B	5.12467	0.900721	0.73955	1.21793	0.22325	0.621564
NEDD4L	1493.24	0.900203	0.265978	3.3845	0.000713084	0.0524271
PPFIBP1	1369.49	0.899789	0.239284	3.76034	0.000169683	0.0255776
SRRM4	177.911	0.899279	0.637147	1.41142	0.158122	0.542878
LOC100132111	8.42762	0.899148	0.565443	1.59017	0.111797	0.474413
VWA5B2	80.7907	0.899013	0.445547	2.01777	0.0436147	0.330646
ADAP1	599.135	0.89789	0.38745	2.31743	0.0204802	0.248199
OR9A2	0.274302	0.897153	1.31406	0.682732	0.494776	0.820218
LTF	24790.2	0.896787	0.859316	1.04361	0.296668	0.684774
CXCR6	39.7666	0.89667	0.521766	1.71853	0.0857002	0.430637
C15orf28	4.11835	0.896383	0.530966	1.68821	0.0913708	0.441394
CERCAM	2574.17	0.896365	0.269431	3.32689	0.000878222	0.057369
LOC100130238	7.86982	0.896157	0.632021	1.41792	0.156214	0.540748
IL7R	44.6704	0.896093	0.600992	1.49102	0.135956	0.512921
GZMB	34.0767	0.895872	0.553053	1.61987	0.105261	0.465385
ASPDH	50.8982	0.895781	0.517894	1.72966	0.0836907	0.426041
FOXC2	20.5459	0.895285	0.386367	2.31719	0.0204935	0.248199
SRCIN1	832.291	0.894644	0.434711	2.05802	0.0395882	0.319204
LOC285733	0.737017	0.894094	0.680958	1.31299	0.189185	0.586157
C3orf55	6.10502	0.893161	0.6728	1.32753	0.184334	0.58014
PTPRN	1558.93	0.89285	0.551101	1.62012	0.105207	0.465385
ITGA3	4178.97	0.892665	0.453525	1.96828	0.0490356	0.344461
OR51B5	0.611625	0.892035	0.783573	1.13842	0.254946	0.65084
CRHR2	2.31467	0.891401	0.833975	1.06886	0.285134	0.675131
ADAMTS4	1123.55	0.891293	0.366589	2.43131	0.0150442	0.215024
PAR4	0.605427	0.890735	1.04969	0.84857	0.396121	0.760753
C20orf123	2.76048	0.890671	0.559441	1.59207	0.111368	0.473882
C20orf191	0.0605177	0.890442	4.8514	0.183543	0.854372	NA
PRKCQ	108.486	0.890336	0.370627	2.40224	0.0162949	0.222665
ISLR2	162.033	0.890184	0.541547	1.64378	0.100222	0.458192
ADAM12	1348.74	0.889896	0.413732	2.1509	0.0314842	0.292646
HTR6	4.10741	0.889808	0.75398	1.18015	0.237941	0.636043
SLC16A3	2324.31	0.889767	0.340711	2.6115	0.00901466	0.169487
C7orf41	8013.24	0.889704	0.356761	2.49383	0.0126372	0.199934
SLC2A3	2798.09	0.888544	0.350426	2.53561	0.0112252	0.18972
REPS2	400.604	0.887396	0.436354	2.03366	0.0419858	0.327158
ECM1	922.332	0.886666	0.340993	2.60025	0.00931561	0.17173
SNORA62	0.385826	0.886624	0.980949	0.903844	0.366078	0.740371
GJB6	117.325	0.886447	0.859859	1.03092	0.302578	0.689809
PCDHGB5	316.648	0.885849	0.73834	1.19979	0.230223	0.62992
MOG	1828.16	0.885395	0.661054	1.33937	0.180451	0.575747
RAB27A	413.419	0.885199	0.315706	2.80387	0.00504929	0.128445
FAM190A	5.95212	0.884777	0.544354	1.62537	0.104084	0.463882
PABPC1L2A	8.77806	0.884272	0.736956	1.1999	0.230179	0.629893
NFE2L3	501.664	0.884132	0.363398	2.43296	0.0149761	0.214493
C3orf66	36.3945	0.882899	0.594002	1.48636	0.137185	0.514902
TUBBP5	2.83207	0.882701	0.657891	1.34171	0.179689	0.57447
MSX2P1	1.11244	0.882584	0.652059	1.35353	0.175885	0.568927
GLIPR1	2317.11	0.882573	0.341933	2.58113	0.00984783	0.176845
CD109	829.761	0.882491	0.417516	2.11367	0.0345432	0.303721
KIAA1107	236.644	0.882082	0.310202	2.84358	0.00446104	0.121758
HBG1	13.7797	0.881683	0.606067	1.45476	0.145736	0.52563
GSTA1	1.08842	0.881118	1.39435	0.631921	0.527438	0.837274
GAD1	878.106	0.881106	0.47517	1.8543	0.0636965	0.383499
OSTN	2.46413	0.880012	1.21024	0.72714	0.46714	0.8035
ASCL3	0.163808	0.8789	1.32924	0.661203	0.508482	NA
KRT78	0.509967	0.878715	1.41788	0.61974	0.535429	0.840291
EHF	10.9753	0.878355	0.520877	1.6863	0.0917382	0.441795
CD52	182.265	0.877927	0.459331	1.91132	0.0559637	0.360943
C1QTNF4	102.989	0.877256	0.411191	2.13345	0.0328876	0.296574
FAS	790.354	0.877252	0.337355	2.60038	0.00931194	0.17173
TTLL7	507.421	0.877251	0.284732	3.08097	0.00206326	0.0885266
CDR1	58.3893	0.87624	0.666142	1.3154	0.188377	0.585245
ACTA2	4055.39	0.876007	0.375037	2.33579	0.0195022	0.243092
PLP1	38061	0.875771	0.531815	1.64676	0.0996077	0.456923
MIOX	0.887137	0.875611	1.04457	0.838252	0.401889	0.764082
ENPP3	12.2017	0.875346	0.485106	1.80444	0.0711618	0.398747
C10orf12	53.6912	0.875015	0.254235	3.44176	0.000577947	0.0486909
PDE6C	0.393844	0.87481	0.824825	1.0606	0.288872	0.677903
TPM1	3107.6	0.874536	0.258008	3.38957	0.000700014	0.051873
C1orf133	35.8521	0.874503	0.512791	1.70538	0.0881234	0.435575
PITPNM3	386.901	0.874289	0.3919	2.2309	0.0256879	0.274362
SPAG4	158.15	0.874131	0.447436	1.95365	0.0507431	0.348473
CPA5	7.20352	0.873948	0.606906	1.44001	0.149866	0.531622
FAM170B	0.344112	0.873929	0.913267	0.956926	0.338605	0.722285
UTS2R	1.73863	0.873625	0.687124	1.27142	0.203579	0.601054
GATA5	1.37338	0.87359	0.970302	0.900328	0.367946	0.741587
SYT7	799.59	0.872978	0.479534	1.82047	0.0686872	0.395946
SPTB	205.661	0.87201	0.470605	1.85295	0.0638891	0.384117
RIMBP2	186.598	0.870571	0.530083	1.64233	0.100522	0.458192
HAND1	0.787461	0.870088	0.845488	1.0291	0.303435	0.690863
SPATA8	0.47103	0.867776	1.24232	0.69851	0.484858	0.814618
DKFZP434K028	0.495233	0.867606	0.926106	0.936832	0.348845	0.729756
ITGAD	2.49726	0.867216	0.701159	1.23683	0.216149	0.613624
FAM123A	516.427	0.866856	0.385014	2.25149	0.0243544	0.268329
FSHR	0.153301	0.866546	1.86317	0.465093	0.641865	NA
C15orf53	0.168149	0.866546	1.86357	0.464993	0.641937	NA
CYP3A4	1.10021	0.866506	0.529503	1.63645	0.101745	0.460332
ABL2	1250.5	0.866314	0.197914	4.37722	1.20203e-05	0.00469491
CHRNB3	1.12399	0.866169	1.06512	0.813212	0.416096	0.774133
GJB1	568.505	0.865957	0.604776	1.43187	0.152182	0.535015
CAMP	20.9	0.865718	1.13241	0.76449	0.444575	0.79225
NUCB2	1251.27	0.864784	0.185183	4.66988	3.01372e-06	0.00147886
FGF13	255.23	0.864538	0.551085	1.56879	0.116696	0.483137
SV2C	5.18737	0.864537	0.663523	1.30295	0.192592	0.589698
FAM83H	125.19	0.863995	0.397003	2.17629	0.0295334	0.288649
CXCL17	0.260772	0.86375	1.16706	0.74011	0.459233	0.799419
HCN2	1037.37	0.863641	0.420752	2.05261	0.0401102	0.320191
CDH12	15.6758	0.863301	0.731337	1.18044	0.237824	0.635918
TRAM2	1072.89	0.863177	0.264491	3.26354	0.0011003	0.0630841
XKR4	43.851	0.86271	0.558532	1.5446	0.122443	0.49208
KIAA0284	938.386	0.861954	0.307933	2.79916	0.00512354	0.129108
RBP7	74.9109	0.861937	0.406048	2.12275	0.033775	0.3011
FCGR2C	166.389	0.86031	0.428057	2.0098	0.0444519	0.332423
SYTL5	140.509	0.860307	0.508203	1.69284	0.0904854	0.439943
TMEM61	19.6331	0.85997	0.53494	1.6076	0.107923	0.469778
RS1	9.64718	0.859309	0.553003	1.5539	0.120209	0.487806
FAM176A	111.063	0.859043	0.587371	1.46252	0.143598	0.523319
VAMP1	576.745	0.858762	0.291203	2.94902	0.00318785	0.106318
CXCL14	3993.66	0.857632	0.587603	1.45954	0.144415	0.524262
ADRA2A	126.484	0.857465	0.524153	1.63591	0.101859	0.460332
DKK1	321.108	0.856374	0.840937	1.01836	0.308508	0.694931
AQP3	84.5154	0.856176	0.390347	2.19337	0.0282806	0.284597
LOXL4	158.643	0.856138	0.557814	1.53481	0.124831	0.495528
FCGR2A	3493.53	0.856004	0.352861	2.42589	0.0152707	0.215639
SLC16A8	19.9344	0.855923	0.418045	2.04744	0.0406147	0.322646
CYGB	201.812	0.855756	0.436163	1.96201	0.0497613	0.346941
DNM1	2669.87	0.854965	0.389031	2.19768	0.027972	0.284149
CHRNA7	28.9499	0.854876	0.549577	1.55552	0.119823	0.487189
FLNB	2110.84	0.854781	0.287849	2.96955	0.0029824	0.102407
CADM3	5251	0.854249	0.506579	1.68631	0.0917361	0.441795
SNORA31	0.707948	0.853966	1.04289	0.818842	0.412876	0.772365
OXCT2	5.81196	0.853458	0.449489	1.89873	0.0576003	0.366686
SEMA3C	579.239	0.85274	0.528711	1.61287	0.106774	0.468293
C19orf30	32.1036	0.852736	0.708191	1.2041	0.228549	0.627913
TCF21	0.576557	0.85207	1.60857	0.529708	0.596315	0.867334
DNAJA4	814.725	0.851719	0.283651	3.0027	0.00267593	0.0983695
CLMN	521.384	0.851577	0.264278	3.22228	0.00127174	0.0681215
INSL5	3.14326	0.851295	0.545301	1.56115	0.118489	0.485283
SCN2A	627.891	0.851283	0.339533	2.50722	0.0121685	0.196077
HPRT1	845.969	0.850879	0.244124	3.48544	0.000491331	0.0447899
OTUD7A	58.3796	0.850454	0.393456	2.1615	0.0306568	0.290033
FOLR2	1158.55	0.849328	0.495662	1.71352	0.0866167	0.432691
ZNF536	173.12	0.848755	0.541126	1.5685	0.116765	0.483141
CXCL12	1005.52	0.848734	0.412197	2.05905	0.0394893	0.318977
GPR109A	17.0006	0.848101	0.557292	1.52183	0.128053	0.500896
LOC91149	3.65759	0.848092	0.513843	1.65049	0.098843	0.455086
KRT86	5.71572	0.847692	0.497046	1.70546	0.0881088	0.435575
COL21A1	153.834	0.847508	0.682449	1.24186	0.214287	0.612699
ADRB3	2.34359	0.847145	0.571941	1.48118	0.13856	0.516466
GRB7	4.53773	0.84714	0.740832	1.1435	0.252832	0.648092
KCNB1	98.2716	0.84624	0.504003	1.67904	0.0931447	0.444685
FAM160A1	9.33012	0.846238	0.541591	1.56251	0.118169	0.485283
HRH2	48.6922	0.844474	0.460454	1.834	0.0666535	0.391485
ODZ3	557.217	0.844143	0.649043	1.3006	0.193397	0.59091
MFSD7	135.67	0.843767	0.36463	2.31404	0.0206657	0.249158
SYNPO	4819.06	0.843282	0.353702	2.38416	0.0171181	0.226806
CPZ	145.818	0.843138	0.614802	1.3714	0.170251	0.560961
SYT4	370.299	0.843076	0.646597	1.30386	0.19228	0.589415
KCNH1	185.439	0.842725	0.525364	1.60408	0.108697	0.470995
RAB40B	632.442	0.84225	0.273855	3.07553	0.00210126	0.0885266
PCDH11X	135.748	0.840974	0.75426	1.11496	0.264865	0.658463
SRPX2	1273.61	0.840656	0.463692	1.81296	0.0698375	0.396735
A4GNT	1.95985	0.840434	0.583446	1.44047	0.149736	0.531622
SYT5	343.064	0.840221	0.505725	1.66142	0.0966294	0.450392
KIAA1244	274.849	0.839601	0.457436	1.83545	0.0664393	0.391084
MAGEB1	0.0746691	0.83938	3.5487	0.236531	0.81302	NA
C21orf129	0.0596595	0.839377	3.94959	0.212523	0.831699	NA
LILRB3	108.707	0.838731	0.416178	2.01532	0.0438713	0.331583
NPTX1	1309.65	0.838471	0.579943	1.44578	0.148238	0.529669
DLGAP3	200.097	0.838337	0.490909	1.70772	0.0876878	0.435226
TEC	16.9245	0.837985	0.438946	1.90908	0.0562515	0.361979
FNDC1	96.7867	0.837902	0.732966	1.14317	0.252969	0.648092
ATP8A1	1041.67	0.837677	0.384766	2.17711	0.0294727	0.28839
ZFP57	20.8708	0.836924	0.687656	1.21707	0.223578	0.621905
KLHL1	6.08489	0.836902	0.927793	0.902036	0.367038	0.741192
GZMA	68.563	0.836861	0.528926	1.58219	0.113606	0.47742
NGB	45.6409	0.836101	0.735394	1.13694	0.255562	0.650883
NEURL	223.638	0.836023	0.466212	1.79322	0.0729372	0.402922
NFKBIZ	579.33	0.835678	0.413672	2.02014	0.0433684	0.330114
SLC44A4	3.68085	0.835057	0.474852	1.75856	0.0786521	0.415957
SERPINA3	59291.1	0.834662	0.439654	1.89845	0.0576366	0.366793
SH2D2A	44.1449	0.834642	0.447886	1.86351	0.06239	0.380601
LAMB1	4397.1	0.834365	0.42174	1.97839	0.0478851	0.342261
FABP3	522.686	0.832768	0.351501	2.36917	0.0178278	0.231148
NELL1	106.733	0.831672	0.744188	1.11756	0.263757	0.657131
EMILIN1	3334.59	0.830793	0.399763	2.07821	0.0376898	0.312258
NXNL1	0.80018	0.830382	0.723531	1.14768	0.251101	0.646495
SLC28A3	1.0297	0.830034	1.13204	0.73322	0.463424	0.801808
PDE2A	785.285	0.829904	0.43693	1.8994	0.0575121	0.366373
KISS1R	42.1274	0.829875	0.656936	1.26325	0.206499	0.604442
RFPL2	11.4897	0.829757	0.519633	1.59681	0.110307	0.473366
SLC10A2	0.277597	0.828402	2.35752	0.351387	0.725298	0.920456
TCN1	2.24422	0.828011	0.722318	1.14633	0.251661	0.646495
FBXL16	1962.82	0.827754	0.452104	1.83089	0.0671167	0.391873
ALDH1A1	1047.17	0.827413	0.405599	2.03998	0.0413527	0.324995
CLDN4	50.1958	0.827357	0.363418	2.2766	0.0228103	0.260363
ANXA2P1	125.137	0.826951	0.33088	2.49925	0.0124458	0.197573
LPP	190.223	0.826906	0.265753	3.11155	0.00186106	0.0846871
SH2D1A	18.3053	0.826754	0.464047	1.78161	0.074812	0.407251
CD22	96.2873	0.826738	0.54753	1.50994	0.131059	0.505025
C21orf131	164.619	0.826013	0.576168	1.43363	0.151677	0.535015
SYTL1	27.7015	0.825928	0.431643	1.91345	0.0556905	0.359781
PAIP2B	414.307	0.825921	0.435592	1.89609	0.0579481	0.367279
NGEF	810.007	0.825767	0.510824	1.61654	0.105978	0.46695
PCDHB8	178.329	0.825063	0.452865	1.82187	0.0684742	0.395812
GRM2	60.6627	0.824836	0.484799	1.7014	0.088868	0.436837
HRNR	4.32225	0.824461	0.629944	1.30878	0.190607	0.587422
LUZP4	0.167805	0.824037	1.72004	0.479079	0.631882	NA
ANXA2P2	5503.62	0.823375	0.339031	2.42861	0.0151567	0.215548
MSRB3	712.959	0.822799	0.288342	2.85355	0.00432337	0.119903
GJB3	13.5886	0.822678	0.594021	1.38493	0.166074	0.555991
MYH11	293.666	0.822518	0.593469	1.38595	0.165762	0.555675
LCOR	37.1542	0.822515	0.332417	2.47435	0.0133479	0.203617
CDCP1	471.829	0.822383	0.422421	1.94683	0.0515547	0.350452
LTBP1	2384.22	0.821978	0.363793	2.25947	0.0238545	0.265974
TMEM125	211.313	0.821147	0.68554	1.19781	0.230991	0.630457
HPSE2	13.2574	0.821111	0.811004	1.01246	0.311317	0.698196
CCBE1	5.66757	0.820938	0.83843	0.979137	0.327512	0.712982
MMP3	18.255	0.820909	0.86578	0.948174	0.343041	0.725711
TNFAIP8L3	542.957	0.820868	0.364547	2.25175	0.0243381	0.268329
GBE1	1813.86	0.820354	0.213891	3.83538	0.000125371	0.0217635
KIAA1804	35.7272	0.820342	0.365375	2.24521	0.024755	0.270311
OVOL2	0.80072	0.819074	1.01719	0.805233	0.420685	0.775878
SH3GL2	891.603	0.818596	0.561797	1.4571	0.145088	0.524788
KLRB1	21.1245	0.818556	0.615046	1.33089	0.183226	0.578811
KIF19	94.4636	0.818497	0.564883	1.44897	0.147347	0.529137
PAMR1	1644.94	0.817873	0.364591	2.24326	0.0248799	0.270953
STX1A	660.417	0.817173	0.354951	2.30221	0.0213232	0.252439
LMO7	452.393	0.816802	0.258082	3.16489	0.00155139	0.0767427
CACNB2	278.226	0.815093	0.366851	2.22186	0.0262926	0.276153
CLSTN2	363.074	0.814656	0.456821	1.78332	0.0745348	0.406806
CHMP4C	18.1078	0.814566	0.534733	1.52331	0.12768	0.500614
C13orf36	40.8897	0.814549	0.707796	1.15083	0.249804	0.646191
C15orf54	2.31936	0.814498	0.46897	1.73678	0.0824259	0.422796
TPBG	359.792	0.813841	0.555107	1.4661	0.142622	0.522344
KCNN1	209.426	0.813223	0.413458	1.96688	0.0491969	0.344889
CLVS2	32.0052	0.81214	0.612313	1.32635	0.184725	0.58057
ITIH1	13.7396	0.811487	0.818692	0.991199	0.321588	0.707147
PLCL1	374.371	0.811156	0.368464	2.20145	0.027704	0.282587
CA11	1616.5	0.810714	0.357496	2.26775	0.0233442	0.263015
ICAM1	2244.75	0.810495	0.414654	1.95463	0.0506267	0.348282
RPL9	689.683	0.810462	0.385785	2.10081	0.0356573	0.306372
KCNJ4	184.363	0.809701	0.510203	1.58702	0.112509	0.475402
CLEC4D	5.45628	0.809675	0.759895	1.06551	0.286645	0.67649
GAS6	2169.42	0.808589	0.253767	3.18634	0.00144083	0.0734776
CPD	3710.86	0.80819	0.259384	3.11581	0.00183441	0.0840364
FAM174B	184.659	0.807264	0.242329	3.33127	0.000864505	0.0568693
ITGA2	838.253	0.806738	0.353703	2.28083	0.0225583	0.259883
ANO4	109.093	0.80643	0.561362	1.43656	0.150843	0.533912
MC4R	6.09285	0.806194	0.742366	1.08598	0.277488	0.669375
DSCR8	0.18335	0.805444	1.95032	0.41298	0.679621	NA
CCDC144B	32.3895	0.805303	0.504887	1.59502	0.110708	0.473366
CBLB	440.005	0.804944	0.202964	3.96594	7.31059e-05	0.0155749
HRH3	64.0673	0.804367	0.682039	1.17936	0.238256	0.636391
SLC2A14	47.6594	0.804226	0.392023	2.05148	0.0402207	0.320875
BICC1	90.9461	0.80408	0.506656	1.58703	0.112505	0.475402
KRTAP4-1	0.13889	0.803962	2.45829	0.327041	0.743637	NA
SYP	2440.69	0.803297	0.380981	2.1085	0.0349879	0.305184
C8B	0.155163	0.803215	1.70361	0.471477	0.6373	NA
SCRT1	205.59	0.802984	0.6279	1.27884	0.200953	0.597856
ERO1L	1037.49	0.802954	0.270204	2.97166	0.00296191	0.102353
STOX2	122.475	0.802857	0.333305	2.40878	0.0160061	0.220648
DGKE	117.087	0.802731	0.360662	2.22572	0.0260332	0.275437
LAT	141.903	0.801756	0.32695	2.45223	0.0141976	0.209093
AMAC1L3	1.30171	0.801413	0.614892	1.30334	0.192459	0.589675
FAM157A	10.7876	0.800775	0.504582	1.58701	0.112511	0.475402
SBF1P1	1.97029	0.800716	0.501741	1.59587	0.110517	0.473366
STAB1	5220.88	0.800371	0.352897	2.268	0.023329	0.263002
LILRB2	223.874	0.800132	0.43369	1.84494	0.0650467	0.387265
CYP4X1	45.6618	0.799438	0.468278	1.70719	0.0877876	0.435226
LY9	10.8766	0.798568	0.433431	1.84243	0.0654117	0.388573
TUBA3E	1.52522	0.79853	0.633166	1.26117	0.207247	0.605246
NUAK1	942.363	0.798463	0.245259	3.25559	0.00113156	0.0638993
C1orf59	136.241	0.798063	0.3535	2.2576	0.0239705	0.266377
C10orf128	25.7006	0.797784	0.432385	1.84508	0.0650261	0.387264
MT1A	31.2161	0.797711	0.580952	1.37311	0.169718	0.560781
SOD2	37768	0.79751	0.433356	1.84031	0.0657223	0.38996
ABCG4	58.8007	0.79718	0.407933	1.9542	0.0506781	0.348282
CST6	8.90558	0.796952	0.618358	1.28882	0.197461	0.594554
RHCE	79.994	0.796776	0.496115	1.60603	0.108268	0.469952
SLCO4A1	232.21	0.796689	0.361395	2.20448	0.0274903	0.281787
ZC3H12A	227.38	0.796436	0.343428	2.31908	0.0203909	0.247941
CFB	1131.62	0.796159	0.521934	1.5254	0.127159	0.499707
KLK6	687.885	0.795971	0.647169	1.22993	0.218725	0.616815
MAGEE1	351.992	0.795887	0.363904	2.18708	0.0287367	0.286958
TMEM151B	534.866	0.795887	0.468476	1.69888	0.0893409	0.438013
LEMD1	34.4873	0.795747	0.679837	1.1705	0.241801	0.640113
TM4SF19	9.45433	0.795383	0.561814	1.41574	0.156852	0.541527
FOSL1	375.007	0.795338	0.442061	1.79916	0.0719934	0.400644
CA9	898.585	0.795304	0.621032	1.28062	0.200328	0.597289
CHSY3	172.724	0.794994	0.389946	2.03873	0.0414771	0.325224
FA2H	421.071	0.79487	0.603299	1.31754	0.187658	0.584419
NOG	99.0258	0.794609	0.397942	1.9968	0.0458474	0.336418
ISM2	10.5472	0.794582	0.498198	1.59491	0.110732	0.473366
MYLK	2477.15	0.793751	0.373072	2.12761	0.0333697	0.299337
PGM2L1	1860.08	0.793162	0.272021	2.91582	0.00354761	0.110639
RNASE7	1.14089	0.793125	0.725984	1.09248	0.274621	0.666735
UAP1	1383.52	0.793064	0.195718	4.05208	5.07648e-05	0.0122018
DDIT4	5518.44	0.792591	0.334417	2.37007	0.0177846	0.231148
SCN3B	823.881	0.792185	0.486575	1.62808	0.103507	0.463027
SCGB1A1	0.509138	0.792122	0.985532	0.803751	0.421541	0.776636
CD3G	8.81436	0.791324	0.633982	1.24818	0.211965	0.61038
LOC650623	73.3819	0.791287	0.338544	2.33733	0.0194223	0.242598
MYO3B	10.3502	0.790472	0.466784	1.69344	0.090371	0.439784
CNKSR2	274.619	0.790391	0.341394	2.31519	0.0206025	0.248556
KLRC1	3.54451	0.789735	0.678087	1.16465	0.24416	0.642151
CIB3	0.409723	0.789342	1.13809	0.693566	0.487955	0.815761
RAB17	29.1642	0.788715	0.462984	1.70355	0.088466	0.436463
EMB	473.679	0.788524	0.388943	2.02735	0.0426267	0.327993
OR2L1P	0.0865553	0.788312	3.24099	0.243232	0.807825	NA
RNLS	84.7589	0.788142	0.328708	2.3977	0.0164985	0.22414
OSMR	1750.18	0.788118	0.362588	2.17359	0.0297361	0.289016
C1orf65	2.3736	0.787318	0.720103	1.09334	0.274244	0.666735
SLAMF7	63.0327	0.787014	0.459289	1.71355	0.0866114	0.432691
EMX2OS	384.957	0.786293	0.445892	1.76342	0.0778305	0.415323
SLC9A2	11.6099	0.786094	0.572424	1.37327	0.169667	0.560781
CD200R1	21.2883	0.786047	0.478632	1.64228	0.100532	0.458192
HS3ST3B1	55.6421	0.786033	0.538579	1.45946	0.144439	0.524262
LOC643008	212.576	0.785727	0.425424	1.84693	0.0647576	0.386395
ANGPTL5	4.08299	0.785272	0.607337	1.29297	0.19602	0.593234
LOC152024	0.337957	0.785033	1.07647	0.729265	0.465839	0.802628
CPNE6	302.653	0.784563	0.710749	1.10385	0.269656	0.662989
MAST3	1221.81	0.784246	0.283464	2.76665	0.00566359	0.136129
JPH1	135.513	0.783728	0.487008	1.60927	0.107557	0.469448
GAGE12D	0.280915	0.783545	1.73067	0.452742	0.650734	0.891615
LOC389493	2.79823	0.783198	0.852931	0.918243	0.358492	0.734976
NCRNA00203	0.737799	0.78255	0.862995	0.906783	0.364521	0.739563
FCRL2	0.529044	0.782329	0.903033	0.866335	0.386307	0.7527
DUOX1	55.928	0.782255	0.363375	2.15275	0.0313386	0.292289
PLD1	336.241	0.782007	0.327985	2.38428	0.0171127	0.226806
FAM129B	4699.1	0.781905	0.292589	2.67237	0.00753181	0.155514
PTK7	2216.65	0.781715	0.233232	3.35165	0.000803301	0.0546502
BPIL1	22.3039	0.779985	0.851456	0.91606	0.359635	0.735889
CHRNA5	97.7098	0.779712	0.344951	2.26035	0.0237993	0.265974
DOC2A	230.989	0.779452	0.527049	1.4789	0.139167	0.517022
TNFRSF11A	100.389	0.778561	0.368022	2.11553	0.0343849	0.303181
METRNL	889.977	0.778476	0.295655	2.63305	0.00846217	0.164063
HEPH	941.709	0.778038	0.407412	1.90971	0.0561708	0.361654
WDR86	68.9723	0.777969	0.461082	1.68727	0.0915515	0.441394
MAPK13	212.127	0.777084	0.358784	2.16588	0.0303201	0.290033
GPC4	1560.23	0.77654	0.284723	2.72735	0.00638447	0.143006
EMP2	1298.05	0.776286	0.361076	2.14993	0.0315611	0.292744
EMX2	290.115	0.776202	0.489052	1.58716	0.112477	0.475402
ARGFXP2	1.13674	0.775794	0.557649	1.39119	0.164169	0.55307
ST6GALNAC2	117.969	0.775436	0.511285	1.51664	0.129357	0.503011
SLC6A15	153.874	0.775293	0.653639	1.18612	0.235576	0.634094
CNN2	1552.31	0.775056	0.395715	1.95862	0.050157	0.348047
TRPV4	61.4376	0.775037	0.408579	1.89691	0.0578403	0.367162
MRGPRE	4.64802	0.775011	1.0075	0.769241	0.44175	0.790185
FAM163B	43.9164	0.77481	0.748672	1.03491	0.30071	0.688365
SLC16A10	187.111	0.774783	0.464157	1.66923	0.0950722	0.447721
LOC285740	0.292583	0.774389	1.11974	0.691579	0.489202	0.816336
MGC12916	14.4886	0.774294	0.474633	1.63135	0.102816	0.462296
FAM136B	0.249693	0.773766	1.2378	0.625115	0.531896	0.838988
KRT36	1.30575	0.773304	0.71804	1.07697	0.281496	0.672821
BMP1	2165.45	0.773295	0.264423	2.92447	0.00345048	0.110639
EDEM1	1063.45	0.772898	0.189505	4.07852	4.53232e-05	0.0110353
EPHA8	6.43551	0.772558	0.539093	1.43307	0.151838	0.535015
IFNG	1.16963	0.772477	0.93439	0.826719	0.408397	0.768714
LOC388428	0.444757	0.771754	0.859043	0.898388	0.368978	0.741818
AHNAK2	952.692	0.771466	0.546652	1.41126	0.158169	0.542878
CCR2	63.246	0.770752	0.560826	1.37432	0.169343	0.560532
MAP7	650.653	0.770619	0.327981	2.34958	0.0187944	0.237438
DMC1	9.04507	0.770292	0.473911	1.62539	0.104079	0.463882
MYH9	12410.3	0.770129	0.282192	2.7291	0.00635082	0.142525
PDE1A	160.301	0.769558	0.408174	1.88537	0.0593801	0.372265
ODZ2	347.191	0.769502	0.650101	1.18366	0.236546	0.635052
KIRREL3	342.358	0.769323	0.484687	1.58726	0.112454	0.475402
PLOD1	7449.56	0.769262	0.229309	3.35469	0.000794534	0.0545638
USP49	38.4012	0.768864	0.381541	2.01515	0.0438885	0.331583
KIAA0513	1427.61	0.768378	0.298321	2.57568	0.0100044	0.178291
YPEL4	201.11	0.768098	0.329121	2.33379	0.0196067	0.2436
KCNH7	22.4324	0.768056	0.629195	1.2207	0.222201	0.620838
BAG2	275.861	0.767859	0.261817	2.93281	0.00335906	0.109523
PLP2	2958.47	0.76753	0.356728	2.15158	0.0314303	0.292289
PRKAA2	321.452	0.767456	0.254182	3.01932	0.0025334	0.0957584
ANXA2	10803.5	0.76697	0.338157	2.26809	0.0233238	0.263002
NCDN	3416.94	0.766849	0.285551	2.6855	0.00724203	0.152618
ANLN	1926.96	0.766272	0.297341	2.57708	0.00996395	0.177909
DHRS7C	1.12843	0.765088	1.00667	0.760016	0.447245	0.793156
S100A14	6.53606	0.764914	0.428033	1.78705	0.0739299	0.405156
HSPB7	266.844	0.764538	0.458958	1.66581	0.0957504	0.448967
MAN2A1	651.75	0.764534	0.293485	2.60501	0.00918703	0.170155
INMT	182.794	0.764338	0.558742	1.36796	0.171324	0.562223
FIGF	10.5101	0.762972	0.423476	1.80169	0.071594	0.399716
PRG4	40.3134	0.762878	0.726703	1.04978	0.293819	0.682766
KRT4	0.0950269	0.76278	3.0001	0.254251	0.799301	NA
CEACAM7	0.107412	0.762779	2.96836	0.25697	0.797202	NA
FOLR4	0.0744354	0.762777	3.27973	0.232573	0.816093	NA
C10orf55	24.1324	0.762482	0.391393	1.94813	0.0514	0.349793
DSC2	204.157	0.762481	0.420964	1.81127	0.0700984	0.396801
BRWD3	179.547	0.762365	0.325289	2.34366	0.0190958	0.239951
SLC22A23	1796.9	0.762209	0.241836	3.15176	0.00162292	0.0786212
CNTNAP3	159.093	0.76212	0.456143	1.67079	0.0947629	0.447285
GDNF	2.92219	0.762092	0.701895	1.08576	0.277584	0.669375
NAP1L2	412.321	0.761982	0.396222	1.92312	0.0544652	0.357238
ME1	523.053	0.761486	0.488237	1.55967	0.118839	0.485553
FBXO2	825.053	0.761057	0.44252	1.71982	0.0854643	0.430028
PDE1B	390.175	0.760736	0.342639	2.22023	0.0264035	0.276574
CDH15	63.2914	0.760279	0.685781	1.10863	0.267589	0.661178
IKZF3	3.72136	0.758932	0.620975	1.22216	0.221646	0.620397
FLJ23867	160.74	0.75858	0.249723	3.03769	0.002384	0.0926708
NDUFA4	11416.5	0.75797	0.300987	2.51828	0.0117928	0.1936
JAKMIP3	91.9852	0.757649	0.431861	1.75438	0.079365	0.417234
THBD	627.439	0.757068	0.393902	1.92197	0.0546092	0.357238
PRELID2	42.7114	0.756742	0.382291	1.97949	0.0477606	0.341892
ZNF257	40.039	0.756495	0.605741	1.24888	0.21171	0.610181
PDZD7	35.3029	0.75593	0.40727	1.85609	0.0634403	0.383222
TNNT3	1.59571	0.755778	1.22136	0.618802	0.536047	0.840342
SVIL	564.11	0.755759	0.396271	1.90718	0.0564977	0.362746
ITIH2	111.476	0.755343	0.654658	1.1538	0.248583	0.64593
TFPI2	109.173	0.755276	0.690965	1.09307	0.274361	0.666735
KCTD16	63.5745	0.755122	0.475901	1.58672	0.112576	0.475448
PROKR1	1.50853	0.7544	0.749318	1.00678	0.314039	0.700639
CDH17	2.95116	0.754178	0.688308	1.0957	0.273211	0.665734
EFNB1	1314.45	0.753198	0.222425	3.3863	0.000708421	0.0522892
HSPA2	2316.59	0.752349	0.361146	2.08322	0.0372308	0.311211
ARRB1	445.132	0.752218	0.267458	2.81247	0.00491629	0.126434
FGB	0.168757	0.752194	1.73253	0.43416	0.664173	NA
LOC441455	6.58925	0.752148	0.460395	1.6337	0.102322	0.461025
KCNB2	11.0927	0.750961	0.827732	0.907252	0.364273	0.739496
FEZF2	39.3167	0.750269	0.620725	1.2087	0.226779	0.625887
GALNT9	229.908	0.749495	0.629534	1.19056	0.233828	0.632866
DGCR10	11.2263	0.749208	0.507707	1.47567	0.140032	0.518121
C4orf6	16.0435	0.748718	0.540903	1.3842	0.166298	0.556226
HSP90AB4P	1.50339	0.747902	0.484359	1.54411	0.122562	0.492177
EFHA2	275.484	0.747113	0.246245	3.03403	0.00241314	0.0934743
HMGCS2	0.271169	0.747032	1.45725	0.512632	0.608209	0.8727
ASS1	1104.63	0.746604	0.459688	1.62415	0.104343	0.464501
FETUB	5.8935	0.746483	0.492118	1.51688	0.129297	0.502991
EFEMP1	13888.7	0.745851	0.423126	1.76272	0.0779483	0.415323
ESYT3	22.9909	0.745524	0.445795	1.67235	0.094456	0.446905
P4HB	20475.5	0.744705	0.179642	4.14549	3.39087e-05	0.00945681
CD3D	40.6792	0.744646	0.569022	1.30864	0.190656	0.587422
SIK1	852.426	0.744632	0.371065	2.00674	0.044777	0.332813
LOC157627	158.305	0.744398	0.648672	1.14757	0.251145	0.646495
C2	1642.44	0.744224	0.384029	1.93794	0.0526308	0.352015
FOXP1	584.674	0.743782	0.240773	3.08914	0.00200738	0.0873809
PPAP2C	270.2	0.743627	0.441172	1.68557	0.0918787	0.441804
CEBPB	1438.53	0.743583	0.300966	2.47065	0.0134866	0.204569
CDKN1A	6329.27	0.743294	0.339275	2.19083	0.0284641	0.28583
LOC643677	4.12915	0.743007	0.495735	1.4988	0.133926	0.509609
FAM75A2	0.701738	0.742814	1.01782	0.729805	0.465509	0.802324
HTR7	36.1739	0.74268	0.365584	2.03149	0.0422054	0.327158
PRSS23	2617.19	0.742601	0.32728	2.26901	0.0232678	0.262973
PANX2	179.515	0.741872	0.317736	2.33487	0.0195502	0.243217
LDHAL6B	1.50871	0.741818	0.461185	1.6085	0.107725	0.469448
GNAL	88.1591	0.741149	0.491962	1.50652	0.131935	0.506039
ITGA4	605.919	0.741115	0.364986	2.03053	0.0423026	0.327158
PSD3	2369.23	0.740553	0.239425	3.09305	0.00198114	0.0873809
CACNA2D1	133.262	0.740132	0.586003	1.26302	0.206583	0.604591
CAMK2N1	5398.75	0.739635	0.278933	2.65166	0.00800974	0.161296
TIMP1	18363	0.739517	0.441451	1.6752	0.0938957	0.446338
PRR15L	1.36786	0.738954	0.463584	1.594	0.110935	0.473366
NCRNA00087	162.959	0.738704	0.341051	2.16596	0.0303141	0.290033
CSF2RB	246.464	0.738502	0.377322	1.95722	0.050322	0.348282
SAMD7	0.422932	0.737305	0.991051	0.743963	0.456899	0.798385
FGA	0.0983972	0.737238	4.63118	0.15919	0.873519	NA
TMIE	345.407	0.737238	0.496554	1.48471	0.137621	0.515096
RUNX1	1626.52	0.737096	0.341811	2.15644	0.0310492	0.292289
MYL3	29.1054	0.737	0.436406	1.68879	0.0912591	0.441394
BCL3	808.308	0.736948	0.342802	2.14978	0.0315729	0.292744
C17orf107	30.0511	0.736635	0.260592	2.82677	0.00470196	0.123636
BEX5	249.153	0.735952	0.462515	1.59119	0.111566	0.474002
PLCXD3	139.647	0.735939	0.58771	1.25222	0.210492	0.608633
PRKCE	601.636	0.735705	0.245784	2.9933	0.00275975	0.0992013
ZNF702P	62.2618	0.735583	0.346886	2.12053	0.0339613	0.302186
GRIP1	27.5033	0.735326	0.619283	1.18738	0.235076	0.634031
LUM	2229.52	0.735042	0.645296	1.13908	0.254671	0.650574
LEPRE1	1397.48	0.734693	0.254224	2.88994	0.00385316	0.115376
RGPD5	82.4431	0.734687	0.385362	1.90649	0.0565873	0.362928
A2M	39339.8	0.734506	0.284743	2.57954	0.00989313	0.17715
HPN	37.7511	0.734311	0.481358	1.5255	0.127135	0.499707
ZBTB7C	380.085	0.734168	0.380894	1.92749	0.0539187	0.35494
STXBP1	3191.74	0.73351	0.320639	2.28765	0.0221577	0.25754
TMEM150B	19.8694	0.732803	0.567101	1.29219	0.196291	0.593288
OCIAD2	2270.52	0.732679	0.454317	1.61271	0.106808	0.468293
SYNGR3	376.108	0.732668	0.50093	1.46262	0.143572	0.523319
PLEKHN1	5.00644	0.73249	0.90398	0.810294	0.417771	0.774792
TMEM191A	8.5168	0.732356	0.418973	1.74798	0.0804678	0.419525
DYSF	697.305	0.731906	0.355728	2.05749	0.0396394	0.319204
HEXB	3534.3	0.73151	0.21761	3.36156	0.000775037	0.0545638
SPINT2	689.394	0.73103	0.299415	2.44153	0.0146253	0.211898
C10orf67	5.15713	0.730258	0.585694	1.24683	0.212461	0.610737
MYO1G	284.265	0.729721	0.415009	1.75832	0.0786923	0.416053
ZNF233	62.8045	0.729358	0.38438	1.89749	0.0577633	0.366976
C1S	8538.1	0.729046	0.417244	1.74729	0.0805869	0.41968
GABRA2	160.754	0.72894	0.605569	1.20373	0.228695	0.62794
PGR	11.9715	0.728751	0.492071	1.48099	0.13861	0.516466
EPB41L3	1604.86	0.728518	0.356578	2.04308	0.0410441	0.323892
KRT222	103.904	0.728273	0.249419	2.91988	0.00350164	0.110639
CMKLR1	832.224	0.727358	0.397413	1.83023	0.067215	0.391937
BST1	188.185	0.727347	0.304035	2.39231	0.0167428	0.225336
KRT3	0.238561	0.727028	2.01803	0.360266	0.718648	0.918088
IYD	0.598618	0.726984	1.05314	0.690299	0.490006	0.816791
SLC2A7	0.221143	0.726979	1.973	0.368464	0.712527	0.915262
CPNE7	69.2887	0.726886	0.612821	1.18613	0.235571	0.634094
FLJ40504	0.176655	0.726476	1.6282	0.446183	0.655465	NA
NQO1	1395.53	0.726422	0.287338	2.52811	0.0114679	0.191792
C12orf74	0.366633	0.726135	1.16456	0.623525	0.532939	0.839334
CLEC5A	639.047	0.725707	0.423801	1.71238	0.0868271	0.43305
TSPAN2	126.729	0.725513	0.513773	1.41213	0.157912	0.542719
RASD2	341.145	0.725373	0.344465	2.1058	0.0352219	0.305325
SERPINA12	0.849033	0.724818	0.973031	0.744908	0.456327	0.798184
SIGLECP3	4.98676	0.724817	0.467306	1.55106	0.120888	0.489288
FAM124A	139.47	0.723851	0.293641	2.46509	0.0136978	0.20669
KIAA1598	1616.82	0.723397	0.332622	2.17483	0.0296425	0.289016
SNORA53	4.4147	0.723368	0.439942	1.64423	0.100128	0.458189
GRM1	78.3598	0.723055	0.543696	1.32989	0.183556	0.579051
ACTN1	9740.13	0.722759	0.29776	2.42732	0.0152107	0.215548
IKBIP	944.907	0.721577	0.214027	3.37144	0.000747775	0.0537138
AMPD3	669.175	0.720775	0.312366	2.30747	0.0210288	0.250903
LOC153910	2.00164	0.720021	0.979913	0.734781	0.462473	0.801235
APOA5	0.707578	0.719429	0.733377	0.980981	0.326602	0.712273
DPRXP4	4.25187	0.718878	0.432469	1.66226	0.0964597	0.450193
CSRP1	15623.5	0.718431	0.297368	2.41597	0.0156934	0.217941
IL15	73.1695	0.718142	0.412242	1.74204	0.0815013	0.421714
STXBP5L	210.918	0.717778	0.505153	1.42091	0.155342	0.539423
S100A2	114.223	0.717525	0.383382	1.87157	0.0612667	0.37759
OR56B4	0.470362	0.717494	0.775503	0.925197	0.354863	0.733124
GPRC5A	234.335	0.717124	0.47093	1.52278	0.127813	0.500615
C1orf170	8.54462	0.71702	0.459497	1.56045	0.118655	0.485283
MAMDC2	125.74	0.716284	0.500633	1.43076	0.1525	0.53566
KCNA4	16.8776	0.715404	0.655082	1.09208	0.274796	0.666823
CTSB	51807.2	0.715094	0.291725	2.45126	0.0142357	0.209326
MNX1	30.8282	0.71505	0.869093	0.822755	0.410648	0.77073
SGSM1	186.746	0.71498	0.456918	1.56479	0.117632	0.483952
CKMT1B	244.448	0.714883	0.607519	1.17672	0.239305	0.637286
CXorf50B	9.35536	0.714874	0.468391	1.52623	0.126951	0.499587
POU5F2	0.508696	0.714328	0.90904	0.785806	0.431981	0.783097
SLC39A8	1522.58	0.714209	0.31379	2.27607	0.0228416	0.260363
MSL3L2	87.4404	0.714014	0.56645	1.26051	0.207487	0.60563
CRYBG3	420.905	0.713982	0.277016	2.5774	0.00995469	0.177909
C4orf44	13.282	0.713953	0.367169	1.94448	0.0518376	0.351484
SULF1	1816.61	0.713895	0.572574	1.24682	0.212465	0.610737
TRIM42	0.163883	0.713478	1.71708	0.415518	0.677763	NA
TPH1	10.8058	0.713154	0.633823	1.12516	0.26052	0.654065
PLEKHH1	1322.41	0.712503	0.387695	1.83779	0.0660929	0.390763
KCNQ3	81.7235	0.711879	0.319988	2.2247	0.0261012	0.275437
MYO1E	1312.68	0.711715	0.248876	2.85972	0.00424021	0.118827
APOA2	0.109223	0.711713	2.06817	0.344127	0.730751	NA
FAM25B	0.08308	0.711709	3.26248	0.218149	0.827313	NA
ATP1A3	4086.01	0.711034	0.545476	1.30351	0.192401	0.589593
BTBD16	5.1383	0.710287	0.507637	1.3992	0.161752	0.549372
KRT75	73.0538	0.710161	0.801314	0.886246	0.375485	0.746352
COPZ2	609.854	0.708528	0.367769	1.92656	0.0540348	0.355454
TNC	24083.9	0.708395	0.337072	2.10161	0.0355871	0.306298
AGPAT9	53.3642	0.708296	0.436951	1.621	0.105019	0.465174
KALRN	966.886	0.707962	0.269857	2.62347	0.00870391	0.165626
ABCA2	6001.27	0.707752	0.313249	2.25939	0.0238591	0.265974
KRTAP5-6	0.284609	0.707709	1.18177	0.598853	0.549271	0.847899
POSTN	7651.64	0.707477	0.759468	0.931543	0.351573	0.731297
IL2RA	168.423	0.706837	0.750561	0.941745	0.346323	0.727655
PCDH20	137.404	0.706761	0.523107	1.35108	0.176669	0.570242
RAI14	1290.27	0.706666	0.236114	2.9929	0.00276338	0.0992013
CDH8	74.4413	0.706424	0.555936	1.27069	0.203838	0.601535
BFSP1	39.495	0.706283	0.418292	1.68849	0.0913168	0.441394
CD27	34.8678	0.704747	0.426687	1.65167	0.0986017	0.454533
DNAJC6	1647.87	0.704164	0.326969	2.15361	0.0312707	0.292289
PAPL	9.91114	0.704018	0.772441	0.911419	0.362075	0.737765
KRT7	49.7784	0.703996	0.547194	1.28656	0.198249	0.595064
C8orf80	1.76385	0.703692	0.654192	1.07567	0.282077	0.672821
C2orf58	6.75871	0.703683	0.533217	1.31969	0.186937	0.584008
TMED7-TICAM2	95.1628	0.703098	0.664928	1.0574	0.290327	0.679023
ULBP1	65.7586	0.701998	0.576481	1.21773	0.223327	0.621575
MRGPRF	215.377	0.701927	0.431217	1.62778	0.103571	0.463203
XKRX	10.5359	0.7017	0.495921	1.41494	0.157085	0.541665
CLDN2	3.76614	0.70168	0.593195	1.18288	0.236855	0.63524
LOC388387	1.72082	0.701606	0.589382	1.19041	0.233885	0.632895
CHRFAM7A	111.938	0.70148	0.400455	1.75171	0.0798245	0.418679
SLC5A10	0.729365	0.701458	0.670613	1.046	0.295563	0.683932
RCN3	707.252	0.701322	0.385657	1.81851	0.068986	0.395946
XK	107.211	0.701106	0.462078	1.51729	0.129194	0.502828
LOC284100	0.347217	0.700782	1.13337	0.618315	0.536368	0.840647
PALM2-AKAP2	1304.65	0.700351	0.301088	2.32607	0.0200148	0.24616
NRN1	3311.04	0.700054	0.322813	2.16861	0.0301124	0.290033
MYO5A	2542.69	0.698703	0.245832	2.8422	0.00448041	0.122091
TMC7	340.866	0.697712	0.272452	2.56087	0.0104412	0.182584
SLC15A1	1.16199	0.697685	1.11839	0.623832	0.532738	0.839238
WNT11	17.7553	0.697496	0.524458	1.32994	0.183539	0.579051
BCL2L2	1471.46	0.697453	0.224497	3.10674	0.00189161	0.0854551
BATF	62.0324	0.696162	0.404007	1.72314	0.0848628	0.428381
LILRA5	58.4644	0.696143	0.573907	1.21299	0.225134	0.623918
TMCC2	769.408	0.696053	0.332434	2.09381	0.0362773	0.309019
KCNQ5	284.349	0.695808	0.516992	1.34588	0.178342	0.572402
REP15	14.3676	0.695729	0.359432	1.93563	0.0529126	0.352015
IDS	13324.8	0.695672	0.236863	2.93702	0.00331378	0.108613
ART1	0.317328	0.695622	1.03574	0.671619	0.501826	0.823622
GAS7	6188.81	0.695481	0.32864	2.11624	0.0343243	0.303121
MAP3K13	45.4919	0.695015	0.290759	2.39034	0.0168326	0.225897
IGSF10	42.7943	0.69499	0.393354	1.76683	0.0772569	0.414187
GJC2	209.792	0.694132	0.431953	1.60696	0.108063	0.469951
RNF217	66.1989	0.69369	0.329192	2.10725	0.035096	0.305184
MCTP1	145.246	0.693577	0.402373	1.72372	0.084759	0.428381
KLHL32	314.345	0.693462	0.473897	1.46332	0.14338	0.523312
HSN2	12.2611	0.692844	0.459135	1.50902	0.131293	0.505543
PLBD2	1255.01	0.692373	0.203905	3.39557	0.000684858	0.051873
UBE2QL1	498.116	0.691633	0.481446	1.43657	0.150839	0.533912
NINJ2	210.299	0.690972	0.384763	1.79584	0.0725206	0.402258
RPSAP52	14.7974	0.69015	0.86223	0.800425	0.423465	0.77804
VWCE	222.79	0.689625	0.395404	1.7441	0.0811413	0.421505
SNORA21	0.49793	0.689362	1.11186	0.620007	0.535253	0.840249
NBEAL1	45.1464	0.688739	0.301242	2.28633	0.0222348	0.258067
ACPT	0.257317	0.688259	1.00702	0.683463	0.494314	0.820052
SERPINF1	2094.19	0.687906	0.401652	1.71269	0.0867692	0.433045
PTPLA	69.9611	0.687425	0.387281	1.775	0.0758975	0.4098
ANGPTL3	0.332375	0.686819	1.08081	0.635468	0.525123	0.83652
HAMP	584.467	0.686804	0.545507	1.25902	0.208023	0.606334
DDX43	4.95956	0.686764	0.705023	0.974102	0.330006	0.71558
C2CD4A	30.7491	0.686758	0.652232	1.05294	0.29237	0.680999
ANKS1B	586.365	0.686633	0.460531	1.49096	0.135973	0.512921
BCMO1	114.662	0.686345	0.424237	1.61783	0.105698	0.466266
COX7B2	0.175177	0.68618	2.3084	0.297254	0.766273	NA
CYP1A2	0.128504	0.686178	1.95015	0.351859	0.724944	NA
CCT8L2	0.0987539	0.686177	2.45391	0.279626	0.779765	NA
PRB1	0.104169	0.686176	2.99689	0.228963	0.818898	NA
HSPA12A	807.527	0.686176	0.334307	2.05253	0.0401178	0.320191
C9orf125	295.57	0.685579	0.513835	1.33424	0.182125	0.57769
CTNNA3	33.1759	0.685129	0.559804	1.22387	0.221	0.619689
ASPN	188.789	0.685096	0.493101	1.38936	0.164722	0.55394
RBP5	9.90726	0.684859	0.361018	1.89702	0.0578253	0.367162
FSTL3	767.917	0.684828	0.317127	2.15947	0.0308135	0.290964
KLHL2	1059.7	0.684408	0.202856	3.37386	0.000741233	0.0534486
HOXD1	30.0271	0.684166	0.582793	1.17394	0.240418	0.638793
GPR142	0.584961	0.683991	1.25799	0.543718	0.586636	0.863187
IGF1	159.191	0.683976	0.410287	1.66707	0.0955013	0.448624
ADAMTS12	92.2751	0.683949	0.543426	1.25859	0.208179	0.606334
SAMD5	116.495	0.683813	0.345358	1.98001	0.0477022	0.341605
LGI2	308.416	0.683385	0.339434	2.01331	0.0440824	0.331777
CYP26A1	19.4568	0.683301	0.59785	1.14293	0.253067	0.648157
GOLGA6B	3.5477	0.683054	0.561715	1.21601	0.22398	0.62245
CDK18	2177.65	0.682428	0.386165	1.76719	0.0771963	0.414187
NMNAT2	762.508	0.68153	0.463053	1.47182	0.14107	0.519862
SNORA9	0.446611	0.681162	1.43465	0.474794	0.634934	0.883591
C16orf89	534.605	0.680933	0.428148	1.59041	0.111742	0.474397
CDH22	190.468	0.680536	0.602319	1.12986	0.258536	0.652727
ASPA	137.321	0.68051	0.46241	1.47166	0.141112	0.519862
TUBB4	7772.34	0.679437	0.544017	1.24893	0.211692	0.610181
ZIM2	11.6593	0.679103	0.474663	1.4307	0.152515	0.53566
ZNF385D	151.315	0.678997	0.522601	1.29926	0.193853	0.591049
CAPN13	2.93761	0.678811	0.860267	0.78907	0.430071	0.781335
TAS2R46	0.253004	0.678634	1.18491	0.572732	0.566826	0.856331
CLEC10A	60.6069	0.677912	0.687576	0.985944	0.32416	0.709226
DMBX1	29.2818	0.677848	0.642251	1.05543	0.291231	0.680035
UNC5A	352.797	0.677813	0.509987	1.32908	0.183822	0.579406
LMAN1L	3.68036	0.677712	0.685585	0.988517	0.3229	0.708292
MYO1C	1790.24	0.677701	0.226566	2.99118	0.002779	0.0992013
GPR25	0.637592	0.677558	0.754386	0.898158	0.369101	0.741818
HMSD	22.3373	0.677404	0.624209	1.08522	0.277824	0.66968
P2RY10	6.64196	0.677253	0.605855	1.11785	0.263633	0.657084
C2orf40	220.543	0.677036	0.516029	1.31201	0.189516	0.586504
SLAMF6	44.7788	0.676643	0.477776	1.41623	0.156707	0.541356
NOD2	138.474	0.676103	0.368769	1.8334	0.0667427	0.391519
KLRG2	0.703563	0.676085	0.656228	1.03026	0.302889	0.689983
SEC23A	1951.26	0.675975	0.168006	4.02352	5.73355e-05	0.0132707
KPRP	0.228775	0.675769	1.8534	0.364609	0.715403	0.916647
SEPP1	10421.2	0.675364	0.328642	2.05501	0.0398776	0.319635
SSTR5	1.82955	0.675262	0.773755	0.872708	0.382822	0.750995
SELM	954.473	0.675122	0.388331	1.73852	0.0821191	0.422411
TTC39A	127.77	0.674618	0.39865	1.69226	0.0905965	0.440047
IGFBP5	45661.8	0.674544	0.374235	1.80246	0.0714729	0.399321
NPHS1	0.68026	0.674337	0.889164	0.758394	0.448215	0.794022
NIPA1	1137.73	0.674249	0.208502	3.23378	0.00122164	0.0669688
CPEB3	150.098	0.674099	0.248978	2.70746	0.00677998	0.14577
APOD	6234.67	0.674088	0.441018	1.52848	0.126393	0.498866
NLRP7	0.726615	0.674004	0.813035	0.828998	0.407105	0.768107
HBB	13554.1	0.673541	0.548091	1.22889	0.219114	0.617528
CHI3L2	13662.1	0.673415	0.589083	1.14316	0.252973	0.648092
SORCS2	532.625	0.672806	0.370764	1.81465	0.0695783	0.396562
CPN2	1.10658	0.672738	0.901734	0.746049	0.455638	0.798146
SLC39A14	4945.04	0.672496	0.318824	2.1093	0.0349186	0.305184
ANKH	2981.75	0.672047	0.242809	2.76781	0.00564346	0.135994
CLCN4	1097.26	0.671844	0.244407	2.74888	0.00597999	0.139271
LOC150622	536.895	0.671835	0.500877	1.34132	0.179818	0.574608
CES7	1.86461	0.671813	0.679251	0.989051	0.322638	0.708238
TBC1D2	349.151	0.670513	0.238393	2.81263	0.0049138	0.126434
MST4	55.9323	0.670437	0.37558	1.78507	0.0742496	0.406195
OR2W3	7.01783	0.669967	0.451781	1.48295	0.138088	0.515731
FAM114A1	577.285	0.66991	0.253845	2.63905	0.00831395	0.1626
RIMS1	154.603	0.669822	0.537144	1.24701	0.212395	0.610737
SOCS7	104.616	0.669597	0.359755	1.86126	0.0627075	0.381415
DNM3	841.753	0.669314	0.386537	1.73156	0.0833511	0.425554
FAM83F	1.14809	0.669028	0.727282	0.919902	0.357624	0.734788
CORT	44.2674	0.668689	0.369112	1.81161	0.0700459	0.396801
TREML2	12.6742	0.668541	0.519142	1.28778	0.197822	0.594737
RASSF6	0.622	0.667865	1.30624	0.51129	0.609148	0.87358
TMEM56	337.276	0.667212	0.354767	1.88071	0.0600118	0.373912
PNMAL2	536.925	0.667175	0.316583	2.10743	0.0350805	0.305184
LRRC3	12.871	0.667115	0.377608	1.76669	0.0772808	0.414197
KIAA2022	264.006	0.666947	0.530431	1.25737	0.208621	0.606334
DUSP1	6597.93	0.66665	0.402138	1.65776	0.0973653	0.451721
S100A11	5926.87	0.666417	0.320376	2.08011	0.0375156	0.311897
FZD7	1907.43	0.665916	0.351519	1.8944	0.0581724	0.367954
RAC2	653.713	0.665803	0.31337	2.12465	0.0336154	0.300535
TPST2	969.483	0.665676	0.248309	2.68083	0.00734397	0.153848
S100A9	1795.7	0.664718	0.521996	1.27341	0.202871	0.600288
FAT4	306.084	0.664576	0.38526	1.72501	0.0845259	0.427717
FABP4	29.7883	0.663814	0.642363	1.03339	0.301419	0.688808
MS4A10	0.255892	0.663538	1.15804	0.572984	0.566655	0.856331
DENND2D	253.248	0.663522	0.326698	2.031	0.0422553	0.327158
PRKCDBP	293.742	0.663384	0.410782	1.61493	0.106326	0.467891
AOC3	93.8775	0.663297	0.34271	1.93545	0.0529353	0.352015
SPINK1	10.2636	0.663279	0.960932	0.690245	0.49004	0.816791
PCDHA12	55.4222	0.663273	0.622607	1.06532	0.286733	0.67649
NLRP12	15.8088	0.663032	0.489436	1.35469	0.175518	0.568234
C13orf29	121.946	0.662938	0.367989	1.80152	0.0716216	0.399751
SLFN11	1001.32	0.66217	0.383681	1.72584	0.0843768	0.427309
PLAGL1	272.821	0.661565	0.437099	1.51354	0.130143	0.504146
IL31	0.122247	0.660644	1.858	0.355567	0.722165	NA
FAM55A	0.128917	0.660643	2.04333	0.323316	0.746456	NA
ITPKA	228.267	0.660252	0.314938	2.09645	0.0360421	0.308406
LARP6	1378.05	0.660242	0.20049	3.29313	0.000990774	0.060694
TPM4	14030.7	0.659696	0.222043	2.97103	0.00296804	0.102353
CT62	0.417718	0.659067	0.976683	0.674801	0.499802	0.822556
KCNA7	0.588657	0.658468	0.758129	0.868543	0.385097	0.752171
HK2	2533.29	0.658005	0.29986	2.19437	0.0282088	0.284559
CHN1	3367.85	0.65794	0.269785	2.43876	0.0147378	0.212052
PTPN3	131.338	0.657704	0.565954	1.16212	0.245188	0.643287
CLCNKB	7.46714	0.657415	0.697841	0.942071	0.346156	0.727596
CH25H	396.938	0.657268	0.446362	1.4725	0.140886	0.519525
WBSCR17	408.556	0.657199	0.697374	0.942391	0.345993	0.727596
TLL2	54.246	0.657157	0.51786	1.26898	0.204447	0.602607
NCS1	3910.1	0.656589	0.270205	2.42997	0.0151002	0.215447
CDKL4	2.01785	0.656015	0.744188	0.881518	0.378038	0.748284
FAM81A	252.215	0.655947	0.349889	1.87473	0.0608298	0.376467
NHLRC1	76.2128	0.655902	0.354416	1.85066	0.064219	0.385027
DMGDH	73.5476	0.65537	0.396693	1.65208	0.0985177	0.454406
GRB10	3423.35	0.655165	0.331468	1.97656	0.0480917	0.342823
CETN4P	14.0487	0.654146	0.339951	1.92424	0.0543248	0.356861
GRM3	506.494	0.653384	0.437927	1.49199	0.135701	0.512207
TMPRSS4	0.457526	0.65319	0.988344	0.660893	0.508681	0.827196
C12orf77	0.0336293	0.652996	5.90829	0.110522	0.911995	NA
SSX8	0.0346885	0.652996	5.88337	0.11099	0.911624	NA
HSD3B1	0.042922	0.652993	4.50727	0.144875	0.884809	NA
PPP1R14A	560.615	0.652309	0.415327	1.57059	0.116278	0.482615
NCEH1	864.461	0.652169	0.224079	2.91045	0.00360914	0.111453
DSG2	217.217	0.652056	0.711074	0.917002	0.359142	0.735633
S100A13	3415.3	0.651924	0.369237	1.7656	0.0774632	0.414411
UBASH3A	6.12581	0.651377	0.645443	1.00919	0.312881	0.699571
IBSP	691.007	0.651112	0.642654	1.01316	0.310984	0.698075
RPRML	43.5311	0.650945	0.517723	1.25732	0.208637	0.606334
LAMC2	37.4358	0.650766	0.443126	1.46858	0.141946	0.521193
GPR78	0.235713	0.650034	1.71704	0.378579	0.705001	0.911853
KRT34	0.230526	0.64976	1.57231	0.413253	0.679421	0.904726
SNORA11	0.316984	0.649242	1.37437	0.472391	0.636648	0.884139
C1orf187	186.97	0.648531	0.453878	1.42887	0.153043	0.536809
FAIM2	4905.73	0.648407	0.313114	2.07083	0.0383744	0.314614
C21orf121	11.5371	0.648305	0.564506	1.14845	0.250784	0.646495
HIVEP2	1207.42	0.647966	0.236964	2.73445	0.00624845	0.141917
RASSF3	133.651	0.647599	0.278552	2.32487	0.0200787	0.246359
GCLM	669.14	0.647484	0.225003	2.87766	0.00400635	0.117057
LCN2	12.3645	0.6473	1.11901	0.578459	0.562954	0.853664
IFITM2	2835.44	0.6459	0.33365	1.93586	0.0528849	0.352015
ADRA1B	100.947	0.645876	0.381238	1.69415	0.0902359	0.439756
SERPINB10	0.423506	0.645568	1.41389	0.45659	0.647966	0.890397
PPP3CB	1680.53	0.645568	0.192423	3.35495	0.000793794	0.0545638
[truncated: 17,510 more rows]

## Sheet: rs2096525_tcga_gsea
ssgsea signature analaysis for rs2096525 corresponds to suppelmental figure 7E
ID	Description	setSize	enrichmentScore	NES	pvalue	p.adjust	qvalue	rank	leading_edge	core_enrichment	Cluster	#NAME?
Macrophages	Macrophages	32	0.662055	1.83375	0.00115408	0.0230815	0.0170074	4672	tags=72%, list=25%, signal=54%	CCL7/FN1/CXCL5/COL8A2/MARCO/PTGDS/GPC4/ME1/CLEC5A/RAI14/COLEC12/MS4A4A/CD163/SULT1C2/MSR1/CHI3L1/CD68/EMP1/ATG7/CTSK/CYBB/SCG5/SGMS1	CC _VS_ TT	2.93777
Neutrophils	Neutrophils	29	0.630627	1.70608	0.00642786	0.0642786	0.0473631	2793	tags=45%, list=15%, signal=38%	KCNJ15/MME/TNFRSF10C/CRISPLD2/LILRB2/DYSF/BST1/FPR2/CPPED1/HPSE/CEACAM3/CD93/FCAR	CC _VS_ TT	2.19193
Th2 cells	Th2 cells	26	0.607248	1.61744	0.0234498	0.0909311	0.0670019	1840	tags=27%, list=10%, signal=24%	MICAL2/PMCH/LAIR2/ANK1/ADCY1/CXCR6/SLC39A14	CC _VS_ TT	1.62986
Eosinophils	Eosinophils	27	-0.560755	-1.59546	0.0272793	0.0909311	0.0670019	2650	tags=41%, list=14%, signal=35%	ACACB/HES1/EPN2/KCNH2/CCR3/MYO15B/CD101/THBS4/CYSLTR2/TKTL1/IL5RA	CC _VS_ TT	1.56417
T cells	T cells	16	0.660274	1.58271	0.0247522	0.0909311	0.0670019	3298	tags=75%, list=18%, signal=62%	SKAP1/BCL11B/CD28/PRKCQ/SH2D1A/CD3G/CD3D/LCK/CD6/CD2/CD96/CD3E	CC _VS_ TT	1.60639
Mast cells	Mast cells	28	0.586046	1.57498	0.0185343	0.0909311	0.0670019	404	tags=25%, list=2%, signal=24%	CPA3/MS4A2/TPSAB1/SIGLEC6/TPSB2/MLPH/SLC18A2	CC _VS_ TT	1.73202
NK CD56dim cells	NK CD56dim cells	10	0.687833	1.45195	0.0531136	0.151753	0.111818	2935	tags=60%, list=16%, signal=51%	KIR3DL2/S1PR5/GZMB/PMEPA1/IL21R/SPON2	CC _VS_ TT	1.27479
APM2	APM2	15	0.607748	1.42621	0.0645756	0.161439	0.118955	4717	tags=73%, list=25%, signal=55%	HLA-DQB1/HLA-DRB1/HLA-DRB5/HLA-DQA1/HLA-DOB/HLA-DRB6/HLA-DRA/HLA-DPB1/HLA-DPA1/HLA-DMA/HLA-DMB	CC _VS_ TT	1.18993
B cells	B cells	27	0.514028	1.37639	0.0848057	0.188457	0.138863	2900	tags=41%, list=15%, signal=34%	TNFRSF17/PNOC/MS4A1/CR2/FCRL2/OSBPL10/CD72/BCL11A/MEF2C/HLA-DQA1/HLA-DOB	CC _VS_ TT	1.07158
Tcm cells	Tcm cells	32	0.47886	1.32634	0.102113	0.204225	0.150482	4844	tags=34%, list=26%, signal=26%	NEFL/FAM153B/AQP3/FOXP1/ST3GAL1/POLR2J2/SNRPN/CYLD/PHC3/TXK/ATF7IP	CC _VS_ TT	0.99092
Cytotoxic cells	Cytotoxic cells	16	0.526542	1.26215	0.180987	0.313967	0.231344	4118	tags=62%, list=22%, signal=49%	KLRD1/GZMA/KLRB1/RORA/GZMH/NKG7/CTSW/RUNX3/SIGIRR/DUSP2	CC _VS_ TT	0.742352
NK cells	NK cells	32	0.43818	1.21367	0.18838	0.313967	0.231344	2227	tags=19%, list=12%, signal=17%	LDB3/MRC2/TRPV6/ADARB1/IGFBP5/NCR1	CC _VS_ TT	0.724965
Th1 cells	Th1 cells	25	0.44358	1.1687	0.278947	0.42915	0.316216	1834	tags=24%, list=10%, signal=22%	CD70/EGFL6/IL12RB2/IFNG/SYNGR3/APOD	CC _VS_ TT	0.554478
iDC	iDC	30	-0.367272	-1.08349	0.333333	0.47619	0.350877	911	tags=20%, list=5%, signal=19%	MMP12/GSTT1/CD1B/ABCG2/CD1E/CD1A	CC _VS_ TT	0.477121
REACTOME IFNG	REACTOME IFNG	58	0.311621	0.975792	0.493548	0.658065	0.48489	5497	tags=41%, list=29%, signal=29%	CAMK2A/ICAM1/IFNG/HLA-DRB1/IRF4/HLA-DRB5/HLA-G/PML/HLA-DQA1/CD44/HLA-DPB1/CAMK2B/HLA-DPA1/PIAS1/SOCS3/PTPN2/VCAM1/IFNGR2/SP100/FCGR1A/PRKCD/HLA-DQA2/SUMO1/PTPN6	CC _VS_ TT	0.30667
CD8 T cells	CD8 T cells	32	0.340184	0.942237	0.545775	0.682218	0.502687	6794	tags=47%, list=36%, signal=30%	PRF1/CD8B/GZMM/CD8A/PPP1R2/VAMP2/KLF9/PRR5/ZNF609/TMC6/THUMPD1/DNAJB1/ZNF91/TSC22D3/TBCC	CC _VS_ TT	0.262987
Angiogenesis	Angiogenesis	38	-0.298639	-0.910476	0.602906	0.709301	0.522643	3614	tags=42%, list=19%, signal=34%	EMCN/TM4SF18/ACVRL1/VWF/ZNF423/PTPRB/CNRIP1/ECSCR/ADCY4/CLEC14A/MYCT1/ROBO4/ESAM/TIE1/EDNRB/RGS5	CC _VS_ TT	0.219751
T helper cells	T helper cells	21	0.328826	0.828456	0.711679	0.759921	0.559942	6112	tags=52%, list=33%, signal=35%	CD28/BATF/YME1L1/FRYL/SLC25A12/ICOS/LRBA/SEC24C/ATF2/DDX50/PPP2R5C	CC _VS_ TT	0.147716
Tfh cells	Tfh cells	28	0.307532	0.826483	0.721925	0.759921	0.559942	3186	tags=25%, list=17%, signal=21%	PVALB/CHI3L2/KCNK5/CHGB/CDK5R1/CXCR5/SIRPG	CC _VS_ TT	0.141508
Tem cells	Tem cells	13	0.301683	0.676986	0.873371	0.873371	0.643536	3709	tags=23%, list=20%, signal=19%	CCR2/PRKY/GDPD5	CC _VS_ TT	0.0588014

## Sheet: ltfHighLow_tcga_metadata
LTF high vs low catagories from tcga gene expression. Correspondds to figure 5
ID	LTF
TCGA.06.0168.01	High
TCGA.14.0736.02	High
TCGA.28.2513.01	High
TCGA.28.5213.01	High
TCGA.06.0750.01	High
TCGA.06.0645.01	High
TCGA.06.0125.02	High
TCGA.27.1832.01	High
TCGA.02.2486.01	High
TCGA.19.2625.01	High
TCGA.26.5136.01	High
TCGA.06.5408.01	High
TCGA.06.0141.01	High
TCGA.12.0619.01	High
TCGA.27.1830.01	High
TCGA.14.0781.01	High
TCGA.16.1045.01	High
TCGA.06.0882.01	High
TCGA.27.1831.01	High
TCGA.06.0210.02	High
TCGA.32.2632.01	High
TCGA.06.0187.01	High
TCGA.26.5132.01	High
TCGA.12.0616.01	High
TCGA.28.2499.01	High
TCGA.41.3915.01	High
TCGA.28.1747.01	High
TCGA.06.0132.01	High
TCGA.32.4213.01	High
TCGA.19.0957.02	High
TCGA.06.0190.01	High
TCGA.32.2615.01	High
TCGA.06.0125.01	High
TCGA.06.0646.01	High
TCGA.06.0158.01	High
TCGA.14.1034.01	High
TCGA.14.1829.01	High
TCGA.12.0821.01	High
TCGA.14.0817.01	High
TCGA.06.5413.01	High
TCGA.06.5418.01	High
TCGA.06.0211.02	High
TCGA.08.0386.01	High
TCGA.06.0680.11	Low
TCGA.06.AABW.11	Low
TCGA.06.0675.11	Low
TCGA.06.5859.01	Low
TCGA.26.1442.01	Low
TCGA.27.2521.01	Low
TCGA.19.1390.01	Low
TCGA.27.1835.01	Low
TCGA.12.0618.01	Low
TCGA.26.5133.01	Low
TCGA.06.0681.11	Low
TCGA.12.1597.01	Low
TCGA.14.0790.01	Low
TCGA.06.0678.11	Low
TCGA.41.5651.01	Low
TCGA.06.2563.01	Low
TCGA.06.0129.01	Low
TCGA.28.5209.01	Low
TCGA.32.2616.01	Low
TCGA.06.2569.01	Low
TCGA.19.5960.01	Low
TCGA.06.0221.02	Low
TCGA.16.0846.01	Low
TCGA.19.1787.01	Low
TCGA.06.5411.01	Low
TCGA.15.1444.01	Low
TCGA.26.5135.01	Low
TCGA.06.0174.01	Low
TCGA.06.5416.01	Low
TCGA.02.2483.01	Low
TCGA.06.0178.01	Low
TCGA.32.5222.01	Low
TCGA.06.0238.01	Low
TCGA.32.1970.01	Low
TCGA.12.3650.01	Low
TCGA.06.0130.01	Low
TCGA.14.1825.01	Low
TCGA.06.2570.01	Low
TCGA.06.0745.01	Low
TCGA.06.5417.01	Low
TCGA.19.2629.01	Low
TCGA.32.2634.01	Low
TCGA.27.2526.01	Low

## Sheet: ltfHighLow_tcga_DiffExp_results
Differential Expression LTF high vs LTF low Corresponds to figure 5
Gene	baseMean	log2FoldChange	lfcSE	stat	pvalue	padj
ACTB	241971	0.250464	0.10395	2.40947	0.0159759	0.0512911
FN1	50044.9	0.763658	0.197028	3.87588	0.000106241	0.000994111
EEF1A1	150145	-0.115507	0.14052	-0.821997	0.411078	0.57634
COL1A2	11661.8	0.69796	0.287228	2.42998	0.0150996	0.0491783
SPARC	127724	0.153364	0.163058	0.940549	0.346936	0.512906
B2M	97961.6	0.657701	0.173548	3.78974	0.000150807	0.00129595
VIM	125275	0.54951	0.15442	3.55853	0.000372931	0.00265051
CLU	346685	0.98568	0.219163	4.49747	6.87658e-06	0.000116252
COL3A1	13942.3	-0.0359249	0.387026	-0.0928229	0.926044	0.961692
FTL	121852	0.71656	0.187453	3.82261	0.000132046	0.00117583
COL1A1	13459.4	0.0635431	0.394442	0.161096	0.872017	0.933316
GAPDH	165740	0.229695	0.134098	1.71288	0.0867345	0.185891
CTSB	49344.2	0.499845	0.184358	2.71127	0.00670268	0.0262037
ACTG1	124633	0.281823	0.0985724	2.85904	0.00424922	0.0184098
CD74	81078.3	1.0444	0.211272	4.94338	7.67784e-07	2.05393e-05
FTH1	69002.1	0.8527	0.140979	6.04843	1.46262e-09	1.47447e-07
TPT1	73908.3	0.237965	0.187906	1.2664	0.205369	0.350466
SERPINE1	8002.83	1.0443	0.333442	3.13189	0.00173685	0.00900097
TMSL3	113790	0.565027	0.177259	3.18758	0.00143467	0.00771901
SPP1	130785	1.02003	0.300015	3.39993	0.000674022	0.00426012
COL6A2	9557.88	0.84417	0.359068	2.351	0.018723	0.0579014
PSAP	77974.2	0.316236	0.120271	2.62937	0.00855434	0.0316802
HLA-B	45211.7	0.693012	0.20481	3.38369	0.00071518	0.00445482
UBC	88347.4	0.327311	0.0937903	3.48981	0.000483358	0.00325307
CHI3L1	178758	3.07521	0.403652	7.61845	2.5674e-14	9.64237e-12
ENO1	56508.8	0.276317	0.116548	2.37084	0.0177479	0.0556008
PKM2	52882.8	0.528389	0.116902	4.51993	6.18591e-06	0.000107825
TIMP1	14333.6	1.43052	0.252486	5.66572	1.4641e-08	9.19454e-07
THBS1	3390.66	1.27137	0.35277	3.60397	0.000313389	0.00230694
HLA-A	39223.4	0.569747	0.188771	3.01819	0.00254286	0.0122685
COL6A1	14136	0.571716	0.24875	2.29835	0.0215419	0.064451
TGFBI	8592.25	0.486019	0.282458	1.72067	0.08531	0.183619
RPS4X	29532	-0.303305	0.153281	-1.97875	0.0478443	0.118155
CTGF	4348.53	0.165138	0.197855	0.834638	0.403922	0.569421
RPS6	34098.4	-0.171974	0.184482	-0.932201	0.351233	0.517481
A2M	39798.7	0.597008	0.186519	3.20079	0.0013705	0.00744694
HLA-DRA	36960	1.12419	0.245134	4.58601	4.51799e-06	8.38543e-05
EEF2	67373.7	-0.59517	0.124666	-4.77411	1.80508e-06	4.07717e-05
RPL8	34395.9	-0.316996	0.150274	-2.10945	0.0349058	0.0932216
CYR61	4060.02	1.19269	0.24506	4.86694	1.13342e-06	2.76203e-05
MT2A	16578.8	0.740576	0.259737	2.85125	0.00435473	0.0187566
TMSB10	32613.7	0.284715	0.19036	1.49567	0.134741	0.258625
GFAP	546739	0.915211	0.222923	4.10549	4.0345e-05	0.000464126
DCN	7301.87	0.628622	0.320152	1.96351	0.0495868	0.121482
PGK1	23934.6	0.344576	0.157546	2.18715	0.0287317	0.0802578
HLA-C	30314.8	0.594504	0.191665	3.10179	0.00192354	0.00975985
ALDOA	46042.4	0.370336	0.112049	3.30514	0.000949301	0.00557587
HSPA8	48111	-0.0743803	0.0983144	-0.756556	0.449316	0.612497
SAT1	12987.9	0.908138	0.166641	5.44967	5.04625e-08	2.37042e-06
TPM4	14074	0.127566	0.14229	0.896523	0.369974	0.535596
DUSP1	5858.93	0.684224	0.244738	2.79574	0.00517817	0.0214403
POSTN	7538.11	-1.49397	0.555317	-2.6903	0.0071387	0.0275397
CST3	49760.1	0.403551	0.244934	1.64759	0.0994368	0.205771
RPLP0	36596.6	-0.270341	0.152317	-1.77486	0.0759205	0.168444
RPS3	28609.2	-0.379437	0.186094	-2.03895	0.0414546	0.106074
MYL6	33516.3	0.323211	0.177767	1.81817	0.0690384	0.156715
GLUL	53963.8	0.859631	0.154602	5.5603	2.69308e-08	1.45196e-06
LGALS1	14085.2	0.652882	0.223156	2.92568	0.00343707	0.015593
RPS8	26934.7	-0.153606	0.170228	-0.902356	0.366868	0.532499
SOD2	40907.3	2.52457	0.207153	12.187	3.6471e-34	1.39713e-30
RPL3	27862.5	-0.343432	0.120995	-2.83841	0.00453391	0.0193448
GNB2L1	33080.2	-0.244426	0.093689	-2.60891	0.00908303	0.0331763
S100A6	19627.9	0.978878	0.229609	4.26324	2.01484e-05	0.000271395
TUBA1B	87291	-0.256002	0.139251	-1.83843	0.0659995	0.151142
CD63	34419.7	0.282283	0.172573	1.63573	0.101896	0.209525
COL6A3	2631.71	-0.439827	0.45597	-0.964598	0.334746	0.499901
RPL4	23495.5	-0.388521	0.11377	-3.41496	0.00063792	0.00407019
FLNA	27034.9	0.415514	0.20174	2.05965	0.0394317	0.102383
RPS11	34119.1	-0.193724	0.167364	-1.1575	0.247068	0.402718
MYH9	12033.9	0.0674829	0.191763	0.351907	0.724908	0.840642
GNAS	61665.1	-0.275768	0.113683	-2.42577	0.0152762	0.0495847
CTSD	24798.6	0.536823	0.133745	4.01379	5.9752e-05	0.000632315
NNMT	4638.4	2.30351	0.339145	6.79211	1.10503e-11	2.20477e-09
TAGLN	8751.39	1.55214	0.263293	5.8951	3.74462e-09	3.09157e-07
APP	49210	-0.121443	0.111541	-1.08878	0.276252	0.436615
RPL5	23384.5	-0.363601	0.171603	-2.11885	0.0341036	0.0915643
RPLP1	23284.1	-0.0474076	0.146875	-0.322776	0.746865	0.855845
LDHA	22555.3	0.448591	0.167774	2.67379	0.00749993	0.0286106
RPS14	25134.7	-0.0104328	0.170678	-0.0611256	0.951259	0.975616
RPS18	16606.7	-0.242847	0.212322	-1.14377	0.25272	0.409899
RNASE1	6131.95	0.928112	0.281617	3.29565	0.000981941	0.00572719
SERPINA3	65301.5	2.20585	0.274111	8.04727	8.46618e-16	4.2674e-13
TNC	23270.3	0.934157	0.228822	4.08246	4.4562e-05	0.000502674
FBLN1	3457.1	-0.09821	0.326678	-0.300633	0.763695	0.866987
RPL32	24074.4	-0.371068	0.159108	-2.33217	0.0196918	0.0601271
RPL41	35906.6	-0.0459719	0.160972	-0.285589	0.775193	0.874874
RPL15	31367.2	-0.295355	0.126091	-2.3424	0.0191602	0.0589345
CALR	32328.6	0.231237	0.106413	2.17301	0.0297797	0.0826906
ANXA2	9907.83	1.07206	0.231136	4.63825	3.51376e-06	6.85362e-05
HSP90AB1	29640.1	-0.214751	0.0792921	-2.70835	0.00676191	0.0263944
MYL9	2752.16	0.883952	0.216743	4.07834	4.5359e-05	0.000509563
APOE	59706.4	0.0464059	0.180817	0.256646	0.797452	0.88864
RPL37A	24256.3	-0.259856	0.145306	-1.78833	0.0737221	0.164981
P4HB	19732.4	0.247005	0.112806	2.18965	0.02855	0.0798315
BGN	13060.5	0.109958	0.245218	0.44841	0.653857	0.787039
RPL13	21811.7	-0.214872	0.129912	-1.65398	0.0981323	0.203997
ACTG2	284.773	0.661347	0.282451	2.34146	0.0192086	0.0590374
UBB	47100.4	0.159909	0.160156	0.998459	0.318057	0.482501
YWHAZ	19389.9	-0.00596988	0.0747967	-0.0798147	0.936385	0.968022
CFL1	40017.8	0.0184945	0.0901894	0.205063	0.837523	0.913225
RPS5	25601.2	-0.36558	0.209949	-1.74128	0.0816343	0.1778
DDIT4	5457.44	0.0571565	0.202776	0.281871	0.778043	0.876471
TUBB	41206.2	-0.421663	0.120312	-3.50474	0.000457053	0.00311544
ITGB1	9490.51	0.200236	0.143519	1.39519	0.162959	0.296929
HSPA5	22844	0.313932	0.12159	2.5819	0.00982592	0.0352511
LAPTM5	18014.9	0.937726	0.197553	4.7467	2.06758e-06	4.54157e-05
LUM	1108.54	0.934404	0.335986	2.78108	0.00541778	0.0221925
PPIB	15016.6	0.126337	0.139134	0.908024	0.363866	0.529757
RPS20	16226.4	-0.164207	0.140517	-1.1686	0.242567	0.397478
MMP13	18.9378	-1.70494	0.646201	-2.6384	0.00832972	0.0310827
CLIC4	21216.6	0.726431	0.124688	5.82597	5.67835e-09	4.24765e-07
TMBIM6	40149.2	0.234112	0.0924549	2.53217	0.0113359	0.0394418
PLTP	16196.3	1.18715	0.212576	5.58458	2.3426e-08	1.29682e-06
RPL30	17890.4	-0.378767	0.134484	-2.81646	0.00485565	0.0203959
C1QB	19032.9	0.971912	0.231852	4.19195	2.76568e-05	0.000348563
TSC22D3	5079.53	0.106324	0.160078	0.664196	0.506565	0.664249
BSG	23578.8	-0.281927	0.0909646	-3.09931	0.00193974	0.00982383
MCL1	10861.5	0.25694	0.0934761	2.74872	0.00598282	0.0239251
HSP90B1	20618.8	0.126389	0.118122	1.06999	0.284624	0.445918
CALD1	10025.1	0.292392	0.156496	1.86837	0.0617109	0.143727
PABPC1	16535.7	-0.383115	0.117572	-3.25856	0.00111979	0.00634195
ANXA5	21717.4	0.38795	0.158765	2.44354	0.0145439	0.0478483
CALU	9934.24	0.00418127	0.152592	0.0274017	0.978139	0.988408
CD81	32034.6	0.239791	0.114505	2.09415	0.036247	0.0959468
RPS9	20226.8	-0.0622186	0.164484	-0.378266	0.705233	0.827309
ACTA2	4200.22	0.296297	0.244838	1.21017	0.226212	0.377169
EIF1	22403.9	0.064205	0.0950668	0.675367	0.499443	0.658294
NAMPT	14425	2.48662	0.19802	12.5574	3.6217e-36	2.31234e-32
RPS19	25118.2	-0.126444	0.168215	-0.751681	0.452243	0.6154
CANX	35027.3	0.281666	0.088219	3.19281	0.00140896	0.00761275
SPARCL1	64578.4	-0.258641	0.192134	-1.34615	0.178253	0.317075
EIF4G2	32356.7	0.0501165	0.0812903	0.616513	0.537556	0.691371
RPSAP58	23383.6	-0.390421	0.17589	-2.21969	0.02644	0.0752051
CD44	23825.2	1.43718	0.201757	7.1233	1.05372e-12	3.01238e-10
C1R	10362.2	1.49811	0.250747	5.97459	2.30663e-09	2.13436e-07
RPL31	16948.5	-0.0769534	0.155103	-0.496143	0.619794	0.76007
TUBA1A	148971	-0.392997	0.196185	-2.00319	0.0451564	0.113107
SERF2	15248.8	0.415727	0.155578	2.67215	0.00753674	0.028711
TAGLN2	16432.3	0.830669	0.200849	4.13578	3.5375e-05	0.000420069
PPP1CB	18493.6	0.502331	0.121562	4.1323	3.59156e-05	0.000424978
MGP	5407.85	0.26246	0.342428	0.766467	0.443398	0.606955
LGALS3BP	15090.4	0.481888	0.177007	2.72243	0.00648036	0.0255506
EGR1	10418.1	0.403257	0.238632	1.68987	0.0910528	0.192795
RPS16	18122.4	-0.296728	0.17064	-1.73892	0.0820494	0.178466
RPL28	18877.3	0.0548485	0.130357	0.420755	0.673934	0.803387
RPL27	21196.6	-0.157803	0.190689	-0.82754	0.407931	0.573342
RPS17	12380	-0.179305	0.150688	-1.18991	0.234082	0.387085
IGFBP7	27189.7	0.697269	0.217967	3.19897	0.00137921	0.00748757
HSP90AA1	33217.5	0.119849	0.111464	1.07523	0.282273	0.443459
RPL11	16149	-0.126876	0.111076	-1.14225	0.253351	0.410647
RPS23	17803.7	-0.133805	0.123319	-1.08503	0.277907	0.438435
RPS15A	14857.4	-0.16646	0.169096	-0.984413	0.324913	0.489932
EIF4A1	17140	-0.0809471	0.104284	-0.776216	0.437622	0.601263
OAZ1	21882.1	0.166804	0.132992	1.25424	0.209754	0.356385
HSPB1	10812.3	0.734563	0.169537	4.33277	1.47243e-05	0.000212371
RPL19	22016.8	-0.173234	0.113451	-1.52695	0.126774	0.246796
RHOA	23405.3	0.173565	0.0814056	2.1321	0.0329984	0.0893612
YWHAQ	21774.2	-0.231156	0.0896854	-2.57741	0.00995439	0.0356319
RPS24	15207	-0.24593	0.152481	-1.61286	0.106775	0.217156
TIMP2	25718.6	-0.0840165	0.140059	-0.599865	0.548596	0.700381
ERRFI1	1589.97	0.378184	0.188495	2.00634	0.0448202	0.112588
MIF	11831.9	-0.00933193	0.174862	-0.0533674	0.957439	0.978956
CD163	7256.83	1.68717	0.314162	5.37036	7.85775e-08	3.33719e-06
CNN3	31977.8	0.570427	0.144764	3.9404	8.13461e-05	0.000806889
TPM2	2527.54	0.284251	0.240871	1.1801	0.237961	0.391641
CSRP1	15899.8	1.06418	0.20985	5.07116	3.95403e-07	1.18894e-05
SLC25A6	15220.8	-0.352229	0.129304	-2.72404	0.0064489	0.0254423
CALM2	29157.4	0.121085	0.146657	0.825639	0.409009	0.574436
RPS12	9103.1	-0.172431	0.162876	-1.05866	0.289754	0.45162
RPLP2	15862.1	0.00549253	0.140568	0.0390738	0.968832	0.984717
RPL18	19425.3	-0.283433	0.15917	-1.7807	0.0749621	0.167022
SRGN	5836.81	1.18146	0.230513	5.12534	2.96994e-07	9.40268e-06
IGFBP5	45545	0.0165548	0.262811	0.0629913	0.949773	0.974806
MSN	19733.8	0.784889	0.154591	5.07719	3.83054e-07	1.16276e-05
CD59	15144.9	0.482518	0.148883	3.24091	0.00119148	0.00665355
ITM2B	27430.5	0.263403	0.143142	1.84015	0.0657464	0.150689
YWHAE	42601.3	0.0672855	0.118209	0.56921	0.569214	0.718608
PEA15	50407.5	-0.338921	0.148563	-2.28133	0.0225292	0.0667374
ANXA1	11629.9	1.28189	0.255236	5.02238	5.10352e-07	1.46691e-05
IFITM3	13464.9	1.12243	0.210361	5.33574	9.51553e-08	3.92803e-06
FSTL1	10566.4	0.595436	0.170696	3.48829	0.00048612	0.00326592
ARF1	15475.8	-0.0493248	0.0736441	-0.669772	0.503003	0.661258
PCOLCE	1741.95	0.259663	0.274264	0.946763	0.34376	0.509623
RGS1	4489.07	0.565399	0.294851	1.91758	0.0551647	0.132282
CSDE1	14846.9	-0.0476772	0.0788341	-0.604778	0.545326	0.697601
APLP2	21446.4	0.178743	0.0949088	1.88332	0.0596577	0.139966
RPL23	15458	-0.208026	0.121934	-1.70605	0.0879988	0.188081
C1QA	12396.2	1.05236	0.235881	4.46142	8.14183e-06	0.000133062
RPS21	11445.2	-0.174251	0.18298	-0.952295	0.340947	0.506673
EEF1G	18991.9	-0.309089	0.105591	-2.92722	0.00342004	0.0155452
C1QC	15546.8	0.880203	0.223867	3.93182	8.43053e-05	0.000831934
THY1	11404.9	-0.159808	0.163979	-0.974562	0.329777	0.495182
PFN1	17020	0.251068	0.112811	2.22557	0.0260432	0.0743295
HTRA1	15053.4	0.0456481	0.153062	0.298233	0.765525	0.867988
RPL10A	11227.7	-0.169401	0.155492	-1.08945	0.275956	0.436255
GSN	14483.3	0.28089	0.158985	1.76677	0.0772671	0.170666
MMP2	5343.59	-0.592614	0.244769	-2.42111	0.015473	0.0500625
DPYSL3	29779.9	0.0272075	0.162825	0.167097	0.867294	0.930913
SURF4	8835.04	-0.0795275	0.0978998	-0.812336	0.416599	0.581557
C1S	8912.88	1.61785	0.272755	5.93152	3.00136e-09	2.63707e-07
MXRA8	2270.42	0.570816	0.233115	2.44864	0.0143395	0.0472898
UBA52	17104.9	-0.114544	0.106316	-1.07739	0.281305	0.442228
CLIC1	9015.31	0.744158	0.177431	4.19407	2.73993e-05	0.000345951
CRYAB	53709.2	-0.969025	0.278203	-3.48315	0.000495544	0.00331644
RPL36	12544.1	-0.113301	0.165183	-0.685913	0.492768	0.652775
RPL35A	13796.6	-0.104477	0.163374	-0.639497	0.522499	0.677403
MAP1B	22839.7	0.45493	0.175708	2.58912	0.00962207	0.0347014
TPI1	19696.8	0.0897843	0.126216	0.711354	0.476865	0.638688
RHOB	21343	0.064744	0.185626	0.348788	0.727248	0.842234
ATP1A1	18966.6	0.379733	0.127979	2.96714	0.00300586	0.0140288
IGFBP2	16743.8	-0.203848	0.263854	-0.772576	0.439773	0.60344
PDIA6	10833.6	0.0840263	0.120081	0.699749	0.484084	0.64475
BHLHE40	3641.05	1.23992	0.178436	6.94884	3.68301e-12	8.92967e-10
H3F3B	21967.4	0.0328811	0.0844947	0.38915	0.697165	0.821277
TXNIP	11053.6	-0.0521721	0.172363	-0.302688	0.762128	0.866098
TIMP3	13288.8	-0.270737	0.195699	-1.38343	0.166532	0.301659
CD99	17749.7	0.709108	0.190809	3.71633	0.000202134	0.00163362
AEBP1	19073.4	0.867945	0.306317	2.83348	0.00460439	0.0195722
PTTG1IP	18033.4	0.213696	0.0917858	2.3282	0.0199014	0.0606873
2023-09-02	28329.2	-0.0321853	0.0921643	-0.349216	0.726927	0.842168
GNB1	20165.5	-0.0763185	0.0791947	-0.963682	0.335205	0.500469
PTMA	18656.8	-0.0515914	0.123543	-0.417598	0.676241	0.805161
NACA	13814.8	-0.241251	0.0895826	-2.69305	0.00708009	0.0273687
HLA-DPA1	13339.4	0.8578	0.225195	3.80915	0.000139447	0.00122803
ANXA2P2	4955.8	1.01279	0.232901	4.34859	1.37016e-05	0.000200337
LAPTM4A	11041.4	0.268022	0.136873	1.95819	0.0502082	0.122602
RGS2	2978.51	1.29841	0.250472	5.18387	2.1733e-07	7.44677e-06
RPL37	10699.5	-0.21643	0.118306	-1.8294	0.0673399	0.153734
FOS	9573.9	0.459155	0.241412	1.90195	0.0571771	0.135507
PALLD	6114.4	0.522728	0.134896	3.87505	0.000106603	0.000997009
FLOT1	9692.38	0.482074	0.112001	4.30419	1.67596e-05	0.000236561
RPL7A	12381.5	-0.421163	0.155057	-2.71618	0.00660392	0.0259174
RPS3A	9900.54	-0.143753	0.207267	-0.693566	0.487954	0.648372
WDR1	10805.2	0.226175	0.0973129	2.3242	0.0201148	0.0611639
RPL27A	12608.4	0.0146646	0.177344	0.0826901	0.934098	0.966796
ZFP36L1	8383.04	0.396237	0.150225	2.63762	0.00834909	0.0311286
ZYX	12518.4	-0.0884873	0.172735	-0.512273	0.60846	0.75156
MXRA7	6381.4	0.561709	0.177706	3.16089	0.00157286	0.00831653
PLD3	9428.27	0.0259348	0.1128	0.229919	0.818155	0.900899
ZFP36	5077.15	0.91232	0.221017	4.12782	3.66219e-05	0.000432244
CAP1	11120.7	0.251812	0.0749612	3.35923	0.000781612	0.00476632
COL5A2	4342.25	-0.22398	0.251534	-0.890454	0.373222	0.538874
CTNNB1	16326.1	0.218454	0.0888481	2.45874	0.0139427	0.0463161
HLA-E	14414.5	0.629902	0.151615	4.15462	3.25834e-05	0.000394752
RPN2	11625.8	-0.10986	0.0851877	-1.28962	0.197184	0.340656
TPM1	3023.76	0.0538301	0.170659	0.315425	0.752439	0.859711
RAB31	13920.2	0.186865	0.128105	1.45869	0.14465	0.272834
NCRNA00188	12873.9	-0.44711	0.202467	-2.20831	0.0272226	0.0769285
HDLBP	12882.8	-0.0589179	0.107703	-0.547041	0.584351	0.731254
RPL10	10995.1	-0.1862	0.137159	-1.35755	0.174606	0.312211
RPL35	11923.2	-0.202277	0.192371	-1.05149	0.293032	0.455172
COL5A1	1782.9	0.917526	0.290255	3.1611	0.00157173	0.00831399
TUBA1C	8017.25	0.730437	0.231817	3.15092	0.0016276	0.00855516
MFGE8	3956.78	-0.113607	0.142528	-0.797086	0.425401	0.590145
PMEPA1	3098.38	0.0715972	0.173693	0.412205	0.680189	0.808461
F13A1	4997.44	2.34281	0.422299	5.54775	2.89363e-08	1.53107e-06
LAMP2	11712.5	0.447844	0.115452	3.87906	0.000104859	0.000984004
TMEM59	9810.87	0.297554	0.115955	2.56612	0.0102844	0.0365199
S100A11	5847.78	0.955266	0.212264	4.50036	6.78383e-06	0.000115193
MMP14	9399.66	-0.0968209	0.269126	-0.35976	0.719026	0.837014
YBX1	16515.3	-0.369608	0.105586	-3.50054	0.000464316	0.00316045
SORT1	10098.9	0.218053	0.147987	1.47346	0.140627	0.267192
GNAI2	19819.4	0.302944	0.086552	3.50014	0.000465013	0.00316348
KDELR2	8958.34	-0.0219573	0.126088	-0.174142	0.861754	0.92739
LAMB1	3897.37	-0.101342	0.253654	-0.39953	0.689503	0.814971
NPC2	8615.3	0.995624	0.178938	5.56408	2.63532e-08	1.434e-06
CTSZ	5340.04	0.810268	0.202755	3.9963	6.43415e-05	0.000671607
DDX5	18717.9	-0.121903	0.0633679	-1.92373	0.0543879	0.130884
TMEM66	16976.6	0.131415	0.0839496	1.56541	0.117487	0.232911
SH3BGRL3	6581.64	0.387418	0.136912	2.82969	0.00465936	0.0197434
PAM	7506.57	0.325842	0.136281	2.39096	0.0168045	0.0533714
JUNB	4930.91	0.731784	0.195355	3.74592	0.000179734	0.00149032
DSTN	9957.31	0.0893957	0.118471	0.754581	0.4505	0.613588
FKBP5	4800.96	0.373184	0.257375	1.44996	0.147069	0.276287
AP2M1	15017.6	0.0542919	0.0777762	0.698052	0.485144	0.645893
ERGIC3	9776.47	-0.096285	0.111704	-0.861963	0.388708	0.554255
MORF4L2	9221.45	0.0185891	0.0941962	0.197344	0.843558	0.915978
TXNDC5	5467.72	-0.260876	0.161592	-1.61441	0.106439	0.216633
RPL26	9770.49	-0.00690054	0.151665	-0.0454986	0.96371	0.982319
GRN	9991.13	0.241276	0.13663	1.76591	0.0774107	0.170861
HNRNPA2B1	25530.6	-0.238264	0.0970329	-2.4555	0.0140689	0.0466463
SCARB2	13090.9	-0.185654	0.0798023	-2.32642	0.019996	0.0608839
ATP5B	22336.8	-0.282953	0.10859	-2.6057	0.0091686	0.0333976
RPS13	10074.3	0.0629215	0.149894	0.419774	0.674651	0.804073
IGFBP3	12597.8	1.07881	0.321247	3.35819	0.000784559	0.00478124
RPS10	8522.8	-0.236923	0.184222	-1.28607	0.198417	0.342324
PHC2	10303.6	-0.101077	0.0866152	-1.16697	0.243222	0.398314
PLOD1	7125.27	0.131569	0.146988	0.895099	0.370734	0.536373
JUN	10669.8	0.283141	0.163072	1.73629	0.082512	0.179279
CRTAP	7898.1	0.130956	0.0990562	1.32204	0.186156	0.326462
MAP4	20017.7	0.304515	0.111526	2.73045	0.00632487	0.0250303
LRP1	27400.6	0.0501253	0.211683	0.236794	0.812817	0.898055
PLP2	2810.82	1.12139	0.231538	4.84322	1.2775e-06	3.04722e-05
HNRNPK	18081.1	-0.204647	0.0584501	-3.50123	0.000463115	0.0031534
LMNA	5503.33	0.402359	0.167654	2.39993	0.016398	0.0523654
PTGDS	8324.98	0.385002	0.311742	1.235	0.216829	0.365404
THBS2	3288.53	-0.123224	0.229563	-0.536778	0.591421	0.737226
ADAM9	6516.56	0.316073	0.163704	1.93076	0.0535125	0.129058
CALM1	28608.5	-0.0991248	0.139201	-0.712097	0.476405	0.63816
SGK1	4890.66	-0.426458	0.193026	-2.20933	0.0271517	0.0767621
PDIA3	7770.74	0.291204	0.126087	2.30955	0.0209131	0.0629825
RPL34	7882.82	0.053846	0.150998	0.356601	0.72139	0.83844
HSPA1A	9833.67	0.978811	0.242353	4.03878	5.37305e-05	0.00058276
SIK1	773.133	-0.0840096	0.201198	-0.417547	0.676278	0.805161
C3	42423.6	1.69438	0.218785	7.74448	9.59749e-15	3.91128e-12
SEPP1	10834.4	0.367598	0.218747	1.68048	0.0928648	0.19568
DKK3	10746.9	0.243577	0.184494	1.32024	0.186754	0.327243
NUCB1	10598.1	0.264522	0.103133	2.56486	0.0103216	0.0366308
RHOC	14948	0.338879	0.139824	2.42361	0.015367	0.0498203
CD14	7372.36	1.34284	0.218032	6.15895	7.32306e-10	8.5528e-08
CPE	24433.6	0.386902	0.197281	1.96117	0.0498597	0.121984
PPIA	15648.1	0.0657576	0.127592	0.515374	0.606292	0.7498
RPL24	9851.02	-0.102842	0.185779	-0.553572	0.579872	0.72727
RTN4	16408.6	0.0665192	0.0970846	0.685168	0.493238	0.653037
PIGT	5437.76	0.131565	0.102175	1.28764	0.197872	0.341626
SERPING1	9189.8	1.45628	0.214094	6.80208	1.03123e-11	2.10418e-09
VEGFA	16102.9	0.824735	0.316376	2.60682	0.0091388	0.0333164
ARF4	9093.11	0.16332	0.11652	1.40164	0.161022	0.294323
NDRG1	13359.3	1.45155	0.262778	5.52387	3.31608e-08	1.70742e-06
RPL29	13231.4	-0.182188	0.154193	-1.18155	0.237382	0.39099
TPM3	9128.74	0.238825	0.0969917	2.46232	0.0138042	0.0459515
ARPC5	8339.13	0.289524	0.141651	2.04392	0.0409614	0.105213
GJA1	19258.1	0.524145	0.267426	1.95996	0.0500001	0.122234
TPP1	11619.9	0.589577	0.142489	4.13771	3.50787e-05	0.000418018
SQSTM1	17553.2	0.743248	0.150202	4.94831	7.48618e-07	2.00546e-05
PLS3	5269.69	0.343144	0.206484	1.66184	0.0965442	0.201614
MRC2	6661.06	0.466632	0.228015	2.0465	0.0407072	0.104701
ACTN1	10202.4	1.13474	0.191072	5.93882	2.8708e-09	2.54571e-07
ATP5A1	18360.4	-0.115978	0.107924	-1.07463	0.282541	0.443698
GANAB	14334.9	-0.0611665	0.0882678	-0.692965	0.488331	0.648738
ATF4	9873.03	-0.320332	0.11138	-2.87602	0.00402726	0.0176118
HIF1A	10126.9	0.176515	0.151382	1.16602	0.243605	0.398633
HNRNPC	17271.2	-0.0866873	0.089388	-0.969787	0.332153	0.497463
FAU	12082.6	0.0431873	0.143507	0.300943	0.763458	0.866837
IDS	12459.4	0.14832	0.175831	0.843538	0.398928	0.564083
MAT2A	12686.4	0.17885	0.101428	1.76331	0.0778476	0.171607
APOD	6356.85	0.364644	0.293927	1.2406	0.214755	0.362864
FCGR2A	3291.15	1.27911	0.188039	6.80238	1.02903e-11	2.10418e-09
RPL38	10701.5	-0.189451	0.138557	-1.36732	0.171526	0.308171
PRDX6	8840.89	0.55675	0.134546	4.13799	3.50354e-05	0.000417851
NR4A1	1272.13	-0.199919	0.231643	-0.863048	0.388111	0.553796
NEDD9	1894.86	0.364584	0.164811	2.21213	0.0269577	0.076349
CD151	7705.6	0.588144	0.172922	3.40121	0.000670876	0.00424429
PRDX4	4646.02	0.0892121	0.1727	0.516573	0.605454	0.748861
DNAJB1	8951.41	0.663023	0.135791	4.88267	1.04657e-06	2.6e-05
CD164	7858.02	0.321838	0.150683	2.13586	0.0326907	0.0886798
CDC42	10651.8	0.235042	0.110589	2.12537	0.0335558	0.0904233
SRPX	3630.58	-0.0422699	0.315906	-0.133805	0.893557	0.945016
SKP1	14244.2	0.240549	0.132346	1.81758	0.0691291	0.156902
CXCL13	84.6874	3.38365	0.512245	6.60552	3.96112e-11	6.69766e-09
UBE2D3	8998.82	0.178914	0.0845491	2.11609	0.0343369	0.092036
PGAM1	10279.8	-0.0979174	0.103708	-0.944169	0.345083	0.511035
UBA1	13575.5	-0.0985732	0.089533	-1.10097	0.27091	0.430373
CAV1	4055.87	0.707679	0.279149	2.53513	0.0112405	0.0391599
CAPZB	9055.03	0.228789	0.0825392	2.77189	0.00557322	0.0226425
MYL12A	4141.28	0.604656	0.171978	3.51589	0.00043829	0.0030187
RPS2	11799.3	-0.362049	0.106158	-3.41046	0.000648544	0.00412835
XRCC6	9741.18	-0.340334	0.0994371	-3.4226	0.000620248	0.00397864
FBXO32	1538.66	1.16401	0.229924	5.06261	4.13559e-07	1.23335e-05
IGFBP4	5716.72	0.177051	0.23668	0.748061	0.454423	0.617132
PRNP	9063.22	0.267809	0.125196	2.13912	0.0324259	0.0881723
MAGED1	15756.8	-0.317053	0.0891244	-3.55742	0.000374513	0.00265879
BTF3	9783.48	-0.162018	0.103129	-1.57103	0.116177	0.230859
2023-09-15	7915.72	0.44703	0.16628	2.68842	0.00717906	0.0276731
EIF4A2	12775.1	0.029566	0.139283	0.212273	0.831894	0.910028
OS9	25835.6	-1.58108	0.284041	-5.56637	2.60102e-08	1.41937e-06
DDOST	8314.55	0.0545742	0.0906288	0.602173	0.547059	0.698978
FCGR3A	9062.82	1.13721	0.225799	5.03639	4.74383e-07	1.383e-05
GPX1	12557.3	0.493812	0.18943	2.60683	0.00913857	0.0333164
SERPINH1	6517.12	0.0178297	0.208984	0.0853159	0.93201	0.965532
SDC4	3140.89	1.50486	0.250739	6.0017	1.95262e-09	1.83336e-07
SERINC1	12345.3	0.185805	0.114636	1.62082	0.105057	0.214503
CTSA	5168.3	0.205925	0.134855	1.52701	0.126759	0.246791
LTBP3	9125.03	0.469726	0.161678	2.90532	0.00366874	0.0163535
GPC1	13921.5	0.0033871	0.221879	0.0152656	0.98782	0.992536
CAPNS1	13176.3	0.126098	0.094605	1.33289	0.182568	0.322297
TLN1	10122.1	0.351471	0.131264	2.67759	0.00741548	0.0283788
MT1X	4803.67	0.916803	0.267149	3.4318	0.000599587	0.00386944
MRFAP1	14599.3	-0.0814534	0.0666208	-1.22264	0.221464	0.371597
SDC2	3394.35	0.739792	0.211749	3.49372	0.000476341	0.00321375
NME2	10405.8	0.0607681	0.152681	0.398007	0.690625	0.815601
FKBP1A	8665.64	-0.02682	0.127445	-0.210444	0.833321	0.910989
FKBP10	6792.57	-0.075115	0.161509	-0.465081	0.641873	0.777705
NCL	14481.3	-0.287184	0.107941	-2.66056	0.00780097	0.0295471
DDX17	13167.7	-0.283266	0.0947231	-2.99046	0.00278557	0.0131936
GABARAP	15086.1	0.266989	0.111472	2.39513	0.0166145	0.0529066
PCBP2	16917.1	-0.274335	0.0703854	-3.89761	9.71463e-05	0.000927125
SLC25A3	11407.1	-0.152649	0.0889869	-1.71541	0.0862704	0.185148
RARRES2	2422.76	0.433708	0.398431	1.08854	0.276357	0.436744
ACTR3	7061.82	0.212616	0.083112	2.55819	0.0105219	0.0371976
EID1	10274.1	0.0816472	0.10814	0.755017	0.450239	0.613331
SOCS3	3581.06	1.65272	0.260523	6.34386	2.24084e-10	3.20306e-08
PRDX1	13918	0.293107	0.122086	2.40082	0.0163583	0.0522731
SSR2	8940.84	-0.297765	0.149564	-1.99088	0.0464937	0.115572
GPM6B	29006.1	-0.0563318	0.160199	-0.351637	0.725111	0.840674
YWHAB	12338.6	-0.117955	0.0812483	-1.45178	0.146563	0.275628
SLC39A14	4828.86	1.24833	0.167468	7.45415	9.04461e-14	3.20816e-11
CLTC	16041.1	0.126591	0.0733016	1.72699	0.0841686	0.181734
SEPN1	11309.1	0.199731	0.147833	1.35106	0.176675	0.314941
AHNAK	7275.54	0.57787	0.250184	2.30978	0.0209001	0.0629632
CCNI	8782.16	-0.256813	0.106254	-2.41696	0.0156506	0.0505055
EMP1	9578.11	0.447653	0.235214	1.90318	0.0570175	0.135196
HLA-DRB1	8223.66	1.02336	0.263734	3.88028	0.000104334	0.000980579
HLA-DPB1	6409.11	0.883356	0.229083	3.85605	0.000115234	0.00105861
RPS29	8864.16	-0.28874	0.202626	-1.42499	0.154161	0.28546
MYL12B	6844.01	0.180493	0.158226	1.14073	0.253983	0.411288
FOSB	721.803	1.12649	0.406475	2.77136	0.00558227	0.0226676
EIF3L	8743.78	-0.603276	0.122355	-4.93055	8.19966e-07	2.15737e-05
LOC647979	13837.6	-0.0149169	0.0993596	-0.15013	0.880662	0.938373
CD68	7139.46	0.732917	0.195386	3.75112	0.000176047	0.00146673
IQGAP1	5248.14	0.613446	0.155674	3.94058	8.12836e-05	0.000806889
RPL14	7067.79	-0.177009	0.122126	-1.4494	0.147225	0.276465
DDX3X	9154.17	0.0132851	0.0885898	0.149962	0.880794	0.938426
PCBP1	9950.03	0.00537737	0.0612503	0.0877933	0.930041	0.96417
SFRP2	415.772	0.265916	0.418002	0.636159	0.524673	0.679439
LGALS3	6701.01	0.930658	0.308565	3.01609	0.00256061	0.0123305
NBL1	2035.3	-0.237066	0.210972	-1.12368	0.261147	0.419773
PSMB4	9017.89	0.128097	0.108714	1.1783	0.238679	0.39245
CALM3	16470.7	-0.294962	0.11974	-2.46335	0.0137646	0.0458596
SSR3	6340.65	0.556375	0.111778	4.97752	6.44055e-07	1.77681e-05
TRAM1	6651.65	0.348693	0.125904	2.76952	0.00561397	0.0227625
ATP6AP2	7931.85	0.226395	0.080676	2.80622	0.00501259	0.020925
FCGBP	17732.5	1.62249	0.266668	6.08432	1.16985e-09	1.23797e-07
B4GALT1	1456.26	0.308001	0.218613	1.40889	0.158868	0.291359
SLC25A5	10599	-0.18506	0.138622	-1.335	0.181875	0.321519
ACTR2	8278.91	0.0327584	0.0719608	0.455226	0.648947	0.78314
PPT1	12010.6	0.293678	0.122982	2.38797	0.0169415	0.0536981
AES	14117.8	-0.405456	0.124486	-3.25705	0.00112578	0.00637021
GUK1	8129.97	0.248441	0.147565	1.68361	0.0922576	0.194718
XRCC5	10552.6	-0.225553	0.0664565	-3.394	0.000688806	0.00432712
RPL13A	7998.22	-0.121541	0.175885	-0.691027	0.489548	0.649949
ARHGDIA	11648	0.0128065	0.0854398	0.149889	0.880852	0.938426
ARPC2	8121.7	0.0650567	0.0961552	0.67658	0.498672	0.657459
C4A	9115.33	0.884107	0.248301	3.56063	0.00036996	0.00263232
PTRF	6981.52	0.647862	0.241105	2.68705	0.00720857	0.0277589
SNX3	11305.6	0.264211	0.121274	2.17863	0.0293591	0.0817242
C1orf43	9716.07	0.102169	0.116515	0.876872	0.380556	0.546081
SLC1A3	33791.3	0.282476	0.205533	1.37436	0.169331	0.305228
RPSA	8594.32	-0.343546	0.183112	-1.87615	0.0606352	0.141704
VCP	10171.3	-0.0953867	0.0839004	-1.1369	0.255578	0.413109
PMP22	7341.18	0.702742	0.170629	4.11855	3.81267e-05	0.000445145
NRCAM	16262.3	0.407387	0.185391	2.19745	0.0279883	0.0785476
VSIG4	7266.47	1.15351	0.271765	4.24452	2.19061e-05	0.000288974
EIF3CL	12890.2	-0.370055	0.11234	-3.29406	0.000987519	0.00575097
HMGN2	15183.9	-0.191423	0.142816	-1.34035	0.18013	0.319346
IL8	2883.06	3.36438	0.433459	7.7617	8.37959e-15	3.48919e-12
RAC1	14780.2	0.0844527	0.0791976	1.06635	0.286264	0.447856
LOX	1881.26	1.58758	0.309884	5.12313	3.00505e-07	9.45134e-06
MGST1	3680.71	1.32042	0.250361	5.27406	1.3344e-07	5.12208e-06
ITGA5	3091.08	0.374862	0.220263	1.70189	0.0887769	0.189126
PSMA7	7380.78	-0.0685909	0.12331	-0.556249	0.57804	0.725745
PLEC	9858.12	0.223829	0.196194	1.14086	0.25393	0.411278
LUZP6	13406.2	0.251432	0.0932013	2.69773	0.00698137	0.0270417
TOMM20	8750.25	-0.107449	0.0905032	-1.18724	0.235134	0.388255
NONO	12997.1	-0.385393	0.0748141	-5.15134	2.58633e-07	8.47405e-06
TUBB2A	19850.7	-0.115776	0.172682	-0.670459	0.502565	0.660908
ITGAV	9892.1	0.37798	0.138319	2.73267	0.00628241	0.0248983
VCAN	10584.3	-0.452023	0.182204	-2.48086	0.0131066	0.0441106
RPS27A	5835.51	0.0646948	0.141818	0.456181	0.64826	0.782651
EEF1D	8699.97	-0.257987	0.116483	-2.2148	0.0267739	0.0759069
CNBP	12786.1	0.0931968	0.0882234	1.05637	0.290798	0.452694
ANTXR1	6593.97	-0.247494	0.137069	-1.80562	0.0709781	0.160185
EFEMP1	13483.9	1.6603	0.243657	6.81411	9.48522e-12	1.99648e-09
NAP1L1	11671	-0.316231	0.0993334	-3.18353	0.00145489	0.00780151
CAPZA2	10318.2	0.665337	0.185448	3.58772	0.000333576	0.00243217
IFI30	6139.47	0.95831	0.222731	4.30254	1.68849e-05	0.000237684
FAM20C	6553.7	0.566735	0.241207	2.34957	0.0187949	0.058051
EIF3E	5709.87	-0.277242	0.127395	-2.17624	0.0295371	0.082136
EIF3I	7633.8	0.103571	0.107134	0.96674	0.333674	0.498766
TGM2	2214.67	0.705924	0.197866	3.56769	0.000360139	0.00258471
HSPG2	4778.87	0.0451351	0.249296	0.18105	0.856328	0.924427
PFDN5	12066.5	0.108344	0.19612	0.552435	0.58065	0.728008
PTMS	14319.8	-0.485652	0.117564	-4.13096	3.61247e-05	0.000427118
BNIP3L	7341.81	0.296392	0.106412	2.78533	0.00534733	0.0219571
PLAU	1743.87	0.839175	0.291313	2.88067	0.00396833	0.0174373
SEC61A1	16458.4	-0.00753799	0.0997888	-0.0755394	0.939786	0.969746
SHC1	4528.91	0.0510163	0.243685	0.209353	0.834172	0.911513
RPL22	7759.74	-0.283307	0.102159	-2.77319	0.00555096	0.0225835
LIF	786.849	1.67665	0.343931	4.87495	1.08834e-06	2.66916e-05
YWHAG	12264.6	-0.136631	0.105686	-1.2928	0.196079	0.33936
COL18A1	4700.79	-0.127528	0.233216	-0.546824	0.5845	0.731254
SCD	15561.8	-0.356312	0.202724	-1.75762	0.0788115	0.173114
ACSL1	2346.76	0.688364	0.184315	3.73471	0.000187933	0.00154625
TMED10	13876.4	0.267487	0.101437	2.63697	0.008365	0.0311718
SDCBP	9658.28	0.177093	0.105518	1.67832	0.093284	0.196369
TMED2	8180.72	0.00535089	0.111411	0.0480283	0.961694	0.981217
SFRP4	1474.74	1.02807	0.249158	4.12618	3.6884e-05	0.000433687
NEAT1	7965.78	1.15854	0.23943	4.83875	1.30661e-06	3.10233e-05
IGF2	1640.2	0.12675	0.329703	0.384437	0.700655	0.823991
C5orf62	2761.21	0.697915	0.223113	3.12808	0.00175953	0.00908901
RPN1	10940.9	0.189925	0.0884633	2.14694	0.0317983	0.0869346
ZFAND5	7782.63	-0.0448574	0.100667	-0.445603	0.655884	0.788428
GALNT2	6598.9	0.349306	0.14708	2.37494	0.0175519	0.0551221
EIF5A	9738.79	-0.0153534	0.109972	-0.139611	0.888967	0.942479
S100A10	7868.36	1.57972	0.258228	6.11755	9.50262e-10	1.04008e-07
COX4I1	11161.8	0.0970205	0.133199	0.728388	0.466376	0.628317
DHCR24	4132.95	0.277054	0.241035	1.14943	0.250377	0.406919
GFPT2	2369.88	0.416588	0.264207	1.57675	0.114854	0.229085
PDPN	7967.5	0.938108	0.250311	3.74777	0.000178417	0.00148175
TCP1	6781.08	-0.322568	0.099353	-3.24668	0.00116759	0.00655068
ASPN	152.535	0.416072	0.309703	1.34345	0.179125	0.318031
PYGB	9346.72	-0.197622	0.133399	-1.48144	0.13849	0.263997
SLC2A1	6677.66	0.42126	0.174101	2.41963	0.0155364	0.0502169
PLAT	3362.81	-0.0435902	0.248967	-0.175084	0.861014	0.927018
GADD45B	2120.69	0.869155	0.184455	4.71201	2.45285e-06	5.10119e-05
MFAP4	2317.1	0.499425	0.312618	1.59756	0.110142	0.222256
AZIN1	7570.86	-0.0477939	0.0897703	-0.532402	0.594448	0.739546
BZW1	8809.04	0.10706	0.092099	1.16244	0.245055	0.400272
CAPN2	7087.28	0.339915	0.116981	2.90573	0.00366396	0.0163425
ACTN4	10374.4	0.0216022	0.122458	0.176405	0.859976	0.926694
CCT3	9936.32	-0.367349	0.0891186	-4.12202	3.75566e-05	0.000439706
MTCH1	11975.4	-0.19888	0.124392	-1.59881	0.109862	0.221856
PPP2R1A	13006.8	-0.257952	0.0930889	-2.77103	0.00558799	0.0226812
H2AFZ	7308.04	-0.313324	0.137199	-2.28371	0.0223884	0.0664024
TUBB6	3177.72	0.759652	0.212308	3.57806	0.00034615	0.00250692
CCT7	9470.68	-0.295866	0.0773681	-3.82413	0.000131232	0.00116967
AKAP12	5324.17	0.42752	0.258846	1.65164	0.0986079	0.204674
YWHAH	7917.41	0.0245226	0.126662	0.193606	0.846484	0.917973
SRP14	8147.43	0.276288	0.123474	2.23762	0.0252459	0.0726112
LOXL2	2046.68	0.369032	0.245504	1.50316	0.132798	0.255717
S100A16	7915.63	0.629565	0.224808	2.80045	0.00510313	0.0212091
CYBRD1	4387.5	0.712125	0.199776	3.56462	0.000364384	0.00260426
ADAMTS1	1569.42	0.841917	0.248556	3.38723	0.000706012	0.00440487
ERGIC1	6834.64	0.0572689	0.0898169	0.637619	0.523722	0.678699
CA12	3080.67	0.944777	0.295424	3.19804	0.00138364	0.00750772
TGOLN2	7212.5	0.152187	0.103496	1.47046	0.141437	0.268278
LY6E	3897.08	-0.116471	0.230128	-0.506112	0.612778	0.754898
PDE4DIP	5533.59	0.0860729	0.161608	0.532602	0.594309	0.739496
SYT11	22020.4	-0.191868	0.137491	-1.3955	0.162866	0.296845
COL12A1	629.38	-0.635358	0.33976	-1.87002	0.0614808	0.143312
MMP11	374.443	-0.597676	0.313804	-1.90462	0.0568299	0.134918
DAZAP2	11866.8	0.177757	0.0847713	2.0969	0.0360024	0.0954449
SLC2A3	2652.78	0.901176	0.213587	4.21924	2.45123e-05	0.000314684
GPI	11280.2	0.161077	0.127289	1.26544	0.205713	0.350991
GNB2	12603.7	0.0952773	0.0979174	0.973038	0.330534	0.49597
MAGED2	9865	-0.344743	0.132001	-2.61166	0.00901027	0.0329797
MSR1	3136.1	0.879396	0.226361	3.88493	0.000102361	0.000966773
GNS	7425.44	0.130129	0.135088	0.963284	0.335405	0.50069
CYB5R3	7965.65	-0.119731	0.116198	-1.0304	0.302823	0.465736
CHPF	6731.82	0.060355	0.177741	0.339568	0.734182	0.847242
PARK7	9241.82	0.174173	0.115919	1.50253	0.13296	0.255977
SUMF2	11009.6	0.426168	0.27574	1.54554	0.122215	0.23965
LAMP1	10543.3	0.108732	0.114197	0.95215	0.341021	0.506743
SERBP1	8776.16	0.0842781	0.0887647	0.949455	0.342389	0.508224
ITGB2	5725.87	0.803031	0.201974	3.97591	7.01095e-05	0.0007185
ELOVL5	6088.64	-0.14708	0.129204	-1.13836	0.254972	0.412512
RHOQ	3886.87	0.151559	0.101949	1.48662	0.137115	0.261893
EIF4G1	9711.59	-0.142748	0.110864	-1.28759	0.197888	0.341626
PTGES3	10107	0.0017015	0.0907016	0.0187593	0.985033	0.991071
ASPH	4829.01	0.0181448	0.126165	0.143818	0.885644	0.940686
PHLDA1	9362.77	-0.634031	0.196256	-3.23064	0.00123515	0.00684946
PSMB1	5842.01	-0.155643	0.147348	-1.05629	0.290836	0.452716
HSPA9	10121	0.07015	0.0915218	0.766483	0.443389	0.606955
IGF1R	1621.97	-0.583667	0.205424	-2.84128	0.00449322	0.0192105
IFI6	11331.2	0.0417204	0.321991	0.12957	0.896907	0.946456
ATP6V1B2	7164.58	-0.0154826	0.09548	-0.162155	0.871184	0.932794
ATP6V0B	7205.74	0.213453	0.170894	1.24904	0.211651	0.358694
GPNMB	6119.92	0.0336932	0.272943	0.123444	0.901755	0.948526
PLOD2	3796.69	1.00844	0.178943	5.63556	1.74494e-08	1.05768e-06
CTNNA1	13359.5	0.274267	0.086597	3.16717	0.00153932	0.00818093
PDIA4	8143.2	0.213247	0.14479	1.47281	0.140804	0.267451
C8orf4	1636.93	0.855723	0.243785	3.51015	0.000447851	0.00306252
FCGRT	6963.8	0.475623	0.133396	3.56551	0.000363147	0.00259736
TMED9	6341.49	0.174322	0.0937729	1.85898	0.0630293	0.145702
NPM1	7021.27	-0.0495353	0.112271	-0.441211	0.659061	0.791154
IFITM2	2971.51	1.36351	0.187213	7.28317	3.26058e-13	1.02382e-10
FKBP8	11279.9	0.0154577	0.0900237	0.171707	0.863668	0.92853
CLSTN1	13475.1	-0.0232796	0.126151	-0.184538	0.853591	0.922877
ECE1	6001.6	0.389386	0.169823	2.29289	0.0218542	0.0651886
RCN1	5248.94	0.217726	0.138068	1.57695	0.114806	0.229038
GRINA	10692.6	-0.000777127	0.104481	-0.007438	0.994065	0.996094
NUCKS1	13622	-0.0740316	0.10217	-0.72459	0.468704	0.630358
ARPC4	7764.55	0.218833	0.122888	1.78075	0.074954	0.167022
GDI1	19072.7	-0.229854	0.116816	-1.96766	0.0491071	0.12062
HDGF	9367.09	-0.223384	0.0889306	-2.51189	0.0120085	0.0412575
HINT1	9070.2	0.156591	0.160663	0.974656	0.329731	0.495152
RPS15	8410.17	-0.158248	0.130374	-1.21379	0.224827	0.375443
FAM129B	4479.58	0.125508	0.178257	0.704086	0.481379	0.642516
SRP9	11671.9	0.165328	0.116158	1.42331	0.154647	0.285972
C3orf10	7022.84	0.0757273	0.111661	0.678187	0.497653	0.656685
CA2	5149.7	0.720799	0.193782	3.71965	0.0001995	0.00161779
RPS25	7453.68	-0.130438	0.14053	-0.928187	0.353311	0.519723
HSPD1	9351.98	-0.170678	0.0767373	-2.22419	0.0261357	0.0745278
ELL2	2430.06	0.764976	0.165849	4.61247	3.97908e-06	7.59873e-05
BCAP31	8293.62	0.225248	0.0797406	2.82476	0.00473164	0.0199934
BAALC	24080.3	0.0957735	0.214661	0.446162	0.65548	0.788205
NFKBIA	3935.39	0.6478	0.146661	4.417	1.00081e-05	0.000155689
CSDA	2958.98	0.284944	0.164447	1.73274	0.083142	0.180249
DPYSL2	23302.3	0.359691	0.130899	2.74785	0.0059987	0.0239729
RAN	9164.58	-0.172912	0.113676	-1.52109	0.128237	0.248935
BTG1	5407.48	-0.0362065	0.109937	-0.329337	0.741901	0.852861
CCT4	7014.8	-0.185459	0.0987517	-1.87804	0.060376	0.141236
ZFP36L2	8372.21	0.778959	0.133566	5.832	5.4767e-09	4.11375e-07
TKT	7561.16	0.125581	0.125912	0.997364	0.318588	0.483116
ILF2	8669.15	-0.363085	0.107406	-3.38048	0.000723583	0.00449556
CNN2	1620.82	-0.336343	0.280244	-1.20018	0.230069	0.381933
ATP5E	6113.62	0.127777	0.146155	0.87426	0.381977	0.547414
CXCR4	2784.21	0.219206	0.188683	1.16177	0.245328	0.40053
EIF4H	10991.5	-0.0901618	0.102465	-0.879929	0.378898	0.544687
LAMC1	6748	-0.467779	0.230707	-2.02759	0.0426019	0.10828
TNFAIP3	803.534	0.799812	0.191778	4.1705	3.03928e-05	0.000373409
HEXB	3353.85	0.476074	0.140117	3.39769	0.000679571	0.0042872
XBP1	3220.85	0.12541	0.146416	0.856532	0.391703	0.557017
NRP1	3162.53	0.465429	0.183014	2.54313	0.0109865	0.0384356
QKI	25745.6	-0.250385	0.136468	-1.83475	0.0665422	0.152228
SHISA5	8224.34	0.256639	0.103144	2.48816	0.0128407	0.0434234
SOD1	8312.26	0.305202	0.107844	2.83003	0.0046544	0.0197279
RPL6	7995.09	-0.39617	0.114144	-3.47078	0.000518948	0.0034331
FXYD5	1299.58	0.406552	0.175159	2.32104	0.0202847	0.0614961
ATP6V0E1	7234.75	0.511618	0.136621	3.7448	0.000180536	0.00149567
CTSL1	5632.69	0.704893	0.153846	4.5818	4.6099e-06	8.53122e-05
CCT5	6980.84	-0.368559	0.0801842	-4.5964	4.29852e-06	8.05269e-05
ARL6IP1	17727.9	-0.188064	0.107235	-1.75376	0.0794719	0.174218
FGFR1	4884.36	-0.166076	0.238956	-0.695007	0.487051	0.647665
SDF4	6024.73	0.129399	0.0894674	1.44632	0.148086	0.277566
MAP4K4	10839	-0.348189	0.121958	-2.855	0.00430371	0.0185912
SNRPD2	6949.97	0.0440265	0.161139	0.273221	0.784683	0.880585
SFRS3	9521.23	-0.214233	0.111791	-1.91637	0.0553182	0.132498
NID1	4767.69	-0.456773	0.213686	-2.13759	0.0325502	0.0884223
LDHB	20569	-0.333388	0.0910876	-3.66009	0.000252131	0.00193018
CSNK1A1	8872.49	0.0941831	0.0697947	1.34943	0.177199	0.315669
CD276	5442.95	0.00504055	0.143799	0.0350527	0.972038	0.985861
CAPG	4750.08	0.779791	0.196864	3.96107	7.46151e-05	0.000757381
ARPP19	8818.31	0.0969739	0.107286	0.903884	0.366057	0.531783
KLF6	3525.05	0.537573	0.130468	4.12035	3.783e-05	0.000442096
PFKFB3	7145.15	0.413057	0.158363	2.60829	0.00909961	0.0332178
GLIPR1	2346.46	0.798865	0.218724	3.65239	0.000259809	0.00198341
CCT6A	11921.5	0.622921	0.223492	2.78721	0.00531635	0.0218706
SARS	6769.65	-0.177606	0.0804464	-2.20776	0.0272613	0.077004
ISLR	766.588	0.779529	0.249811	3.12047	0.00180562	0.00928204
RCAN1	10088.8	1.53982	0.221214	6.96078	3.38383e-12	8.30946e-10
LASS2	5911.74	0.365847	0.0998968	3.66225	0.000250011	0.00191702
EIF3H	5677.74	-0.322892	0.100539	-3.21162	0.00131988	0.00722109
GDI2	6640.79	-0.250252	0.129096	-1.9385	0.0525626	0.127248
STOM	6530.2	0.841084	0.180638	4.6562	3.22102e-06	6.39331e-05
NES	25669.2	-0.19672	0.201759	-0.975022	0.329549	0.494996
RBBP7	5916.4	-0.0455449	0.0834899	-0.545514	0.5854	0.731951
SRRM2	14029.9	-0.363647	0.157344	-2.31116	0.0208239	0.062793
DYNLL1	10708.2	0.0402844	0.115207	0.349671	0.726586	0.841874
MATR3	13262.5	-0.290334	0.0699524	-4.15045	3.31829e-05	0.000399991
IPO5	7250.46	-0.306764	0.10034	-3.05724	0.00223384	0.0110077
CSF1R	6857.34	0.779048	0.208635	3.73402	0.00018845	0.00154851
H3F3A	9627.26	-0.27681	0.125698	-2.20219	0.027652	0.0778891
SET	9637.29	-0.443749	0.105315	-4.21356	2.51382e-05	0.000321212
NDUFA4	11816.2	0.516281	0.220538	2.34101	0.0192316	0.0590799
RPL23A	6951.51	-0.23545	0.129684	-1.81557	0.0694361	0.157454
C4orf3	5752.52	0.377244	0.105314	3.58208	0.00034087	0.00247781
THBS4	2391.65	-0.408055	0.341473	-1.19498	0.232093	0.38466
MYADM	2532.69	0.503329	0.185544	2.71271	0.0066735	0.0261239
COPA	9834.53	-0.119745	0.0859989	-1.3924	0.163802	0.298109
EIF2S3	3836.45	0.0939071	0.0787674	1.19221	0.23318	0.38606
RTN3	16341.2	-0.214799	0.13192	-1.62825	0.103472	0.212082
CMPK1	4374.85	0.294385	0.0943797	3.11915	0.00181373	0.00931522
SSR4	5689.91	0.0105103	0.150018	0.0700599	0.944146	0.971797
EMILIN1	3025.16	0.473985	0.247878	1.91217	0.0558543	0.133296
PDLIM3	2579.14	0.541369	0.214247	2.52685	0.0115092	0.0399296
2023-09-07	18553.5	0.147143	0.122981	1.19648	0.23151	0.383893
CAST	3851.21	0.670646	0.116665	5.7485	9.0039e-09	6.11563e-07
ADD1	12335.7	-0.132429	0.076335	-1.73484	0.0827683	0.179683
ATP6V0C	8725.25	0.0170505	0.0969797	0.175815	0.860439	0.926828
C1orf144	6535.89	0.0456791	0.0793076	0.575974	0.564633	0.714851
GPM6A	28671.9	-0.346541	0.21159	-1.6378	0.101464	0.20895
TMBIM1	7159.15	1.06459	0.149015	7.14419	9.05265e-13	2.66761e-10
IL1R1	815.332	1.13101	0.306307	3.69241	0.000222136	0.00174814
HNRNPU	13558.5	-0.302955	0.0926228	-3.27085	0.00107225	0.00613437
TUBB2C	9769.46	0.0332386	0.149313	0.22261	0.823839	0.904754
EIF3D	5494.26	-0.331487	0.0951894	-3.48239	0.000496953	0.00332471
CCL2	3280.85	2.17591	0.328759	6.61856	3.62706e-11	6.31571e-09
CFI	1911.08	1.02056	0.276164	3.6955	0.000219454	0.00173512
MORF4L1	6495.14	0.251708	0.126613	1.98801	0.0468107	0.116262
MCFD2	5138.31	0.170279	0.099133	1.71768	0.0858541	0.184459
ITM2C	46755.7	0.375185	0.163976	2.28805	0.0221349	0.0658136
ATP2A2	12174.2	-0.35769	0.086786	-4.12152	3.76383e-05	0.000440394
PJA2	9736.41	0.154859	0.109291	1.41695	0.156499	0.288617
NFE2L1	9799.8	0.210659	0.117771	1.78872	0.0736602	0.164862
CHCHD2	11508.2	0.333149	0.196399	1.69628	0.0898328	0.190866
ATP5O	6709.63	0.0260852	0.14202	0.183672	0.85427	0.923141
RAB1A	6515.16	0.0754256	0.0681366	1.10698	0.268304	0.427439
CAPRIN1	10568.4	-0.0836672	0.0673079	-1.24305	0.213849	0.361747
BAT1	9810.96	-0.238037	0.0839452	-2.83562	0.00457364	0.0194675
COL4A2	15969.1	-0.0582215	0.24351	-0.239093	0.811034	0.897069
GOLM1	9279.41	-0.396803	0.0954872	-4.15557	3.24483e-05	0.000393613
PRRX1	3340.24	0.246693	0.182249	1.3536	0.175863	0.313902
ILK	5345.65	0.187851	0.127586	1.47235	0.140926	0.267627
FAM127A	7683.76	-0.049367	0.0910901	-0.541958	0.587848	0.734086
PRKCSH	8187.15	-0.121428	0.0975379	-1.24493	0.213156	0.360766
SULF1	1817.36	-0.511658	0.36262	-1.411	0.158243	0.290659
KLF9	2796.5	0.0971821	0.186314	0.521604	0.601946	0.746219
HERPUD1	3819.64	0.379297	0.115137	3.29431	0.000986648	0.00574828
ADAR	11060.5	-0.0445538	0.109737	-0.406005	0.684739	0.81115
CORO1C	8817.5	-0.494903	0.125372	-3.94747	7.89817e-05	0.000790394
STAT3	8249.89	0.317803	0.0925009	3.43568	0.000591069	0.00382666
AZGP1	985.924	0.134051	0.379912	0.352848	0.724203	0.840282
RAB7A	12893.4	0.166887	0.0805961	2.07066	0.0383904	0.100181
MT1E	1673.81	1.15592	0.262025	4.41149	1.0266e-05	0.000158705
MAPRE1	7620.37	-0.144197	0.0726735	-1.98418	0.0472357	0.11712
TXNRD1	4187.63	-0.0202846	0.0926766	-0.218875	0.826747	0.906644
ATF3	1893.82	0.80364	0.209978	3.82726	0.000129579	0.00115655
SUMO3	5394.13	0.178243	0.111257	1.60208	0.109137	0.22081
PUF60	8571.14	-0.268347	0.0950534	-2.82312	0.00475595	0.0200651
GLG1	7808.72	0.0343346	0.127826	0.268604	0.788235	0.882678
2023-09-09	14642.7	0.248744	0.127478	1.95127	0.0510247	0.124058
BAT2	11841.3	-0.234228	0.133828	-1.75021	0.0800814	0.17508
LAMB2	7644.3	0.420912	0.154936	2.71668	0.00659399	0.025892
HSPA1B	2657.55	0.892717	0.270202	3.30389	0.000953528	0.00559384
RPS7	4485.04	-0.137628	0.189271	-0.727148	0.467135	0.628999
MGAT1	5302.4	0.347412	0.0928883	3.74011	0.000183943	0.00151864
C19orf10	3122.35	0.0400292	0.12759	0.313734	0.753723	0.86045
PRDX2	12704.4	-0.281622	0.142713	-1.97334	0.0484566	0.119375
VDAC1	6891.33	0.18198	0.0727766	2.50053	0.0124008	0.0422867
PFKL	7999.47	0.237154	0.110332	2.14945	0.031599	0.0864893
LMAN2	4891.11	0.101504	0.100667	1.00831	0.313304	0.477028
ENSA	5708.44	0.156824	0.0874881	1.79252	0.0730499	0.163706
SLCO2B1	6546.67	0.703747	0.178292	3.94716	7.90833e-05	0.000790998
SERPINF1	2364.55	-0.245464	0.297015	-0.826435	0.408557	0.573928
CEBPB	1337.11	0.838306	0.171451	4.88947	1.01107e-06	2.54094e-05
VCL	2991.43	-0.0192471	0.167193	-0.115119	0.908351	0.952089
TMEM30A	7059.99	-0.179232	0.107723	-1.66382	0.096149	0.201008
HM13	5994.23	-0.0901556	0.0970585	-0.92888	0.352951	0.519354
DNAJA1	5525.27	-0.163258	0.102371	-1.59477	0.110763	0.223167
TAF7	7771.8	-0.0379599	0.118698	-0.319801	0.749119	0.857293
PCDHGC3	40539.9	-0.433328	0.16972	-2.55319	0.0106742	0.0375973
SLC20A1	2576.68	-0.0533317	0.179036	-0.297882	0.765794	0.868084
TAPBP	5626.42	0.521575	0.129632	4.02352	5.73356e-05	0.000611133
COL4A1	16964.3	0.145077	0.237241	0.611519	0.540856	0.694061
PSMD8	7017.58	-0.140445	0.131898	-1.0648	0.286966	0.448697
SND1	6205.37	-0.117824	0.0958809	-1.22886	0.219125	0.368438
SSR1	6090.04	0.126886	0.0809872	1.56674	0.117176	0.232483
STEAP3	3842.98	1.36081	0.257819	5.27815	1.30494e-07	5.02914e-06
SNRPB	5524.97	-0.433983	0.16661	-2.60477	0.00919349	0.0334585
DDR1	29324.6	0.109068	0.159223	0.685001	0.493343	0.653086
CTSC	3619.31	0.57589	0.210337	2.73793	0.00618266	0.0245486
UCHL1	12009.9	0.0983815	0.249068	0.394999	0.692843	0.817666
SLC39A1	5744.7	0.368085	0.103817	3.54552	0.000391847	0.00275025
GSTP1	8670.85	0.33242	0.127824	2.6006	0.00930617	0.0338044
PSMD2	9002.96	-0.0917867	0.0693297	-1.32392	0.185531	0.325755
CERCAM	2474.13	-0.0541287	0.171856	-0.314965	0.752788	0.859906
SH3BGRL	6982.96	0.223613	0.0937332	2.38564	0.0170496	0.0539782
CXCL14	3905.36	2.28207	0.367772	6.20511	5.46582e-10	6.75434e-08
CDH11	3673.32	-0.190231	0.188786	-1.00765	0.313621	0.477359
ATP6AP1	8602.44	-0.0070063	0.0719941	-0.0973177	0.922474	0.959999
FKBP9	6601.79	0.284756	0.199129	1.43001	0.152715	0.28334
RAB1B	8620.41	-0.0086339	0.0793139	-0.108857	0.913316	0.954477
COPS8	3833.11	-0.0470365	0.104236	-0.45125	0.651809	0.785551
GNG12	5268.19	0.345002	0.133228	2.58957	0.00960972	0.0346637
PFN2	17414.4	-0.583843	0.214132	-2.72656	0.00639977	0.0252849
EIF5	9354.73	0.0703092	0.0966517	0.72745	0.466951	0.628825
SF3B1	8001.8	-0.166039	0.0750676	-2.21187	0.026976	0.0763894
RAD21	8449.33	-0.391433	0.0866955	-4.51504	6.3305e-06	0.000109534
EIF4B	7281.73	-0.244189	0.096262	-2.53672	0.0111897	0.0390185
VAMP3	5119.66	0.615111	0.103214	5.95959	2.52868e-09	2.29546e-07
RBM3	5922.63	-0.103777	0.136742	-0.758922	0.447899	0.611306
DST	7564.58	-0.323921	0.179817	-1.80139	0.0716408	0.161322
ATP6V1E1	4571.71	-0.0574942	0.121902	-0.471643	0.637182	0.773911
SRI	13495.3	0.0843786	0.154986	0.544427	0.586148	0.732455
CDC42SE1	4920.18	-0.0847638	0.0822451	-1.03062	0.302717	0.465735
BAT3	7376.25	-0.152777	0.08609	-1.77462	0.0759606	0.168494
STAB1	5371.33	1.26484	0.19827	6.37936	1.77827e-10	2.58038e-08
LMAN1	3401.88	0.284212	0.125668	2.26162	0.0237211	0.0694623
SLC38A2	5139.12	-0.154848	0.109297	-1.41677	0.156551	0.288658
RAB10	8301.29	0.00098066	0.0784825	0.0124953	0.99003	0.993514
AP2B1	13644.7	-0.212715	0.0821851	-2.58824	0.00964686	0.0347454
APH1A	9108.08	0.00252466	0.0774606	0.0325928	0.973999	0.986306
H2AFV	11451.5	-0.222383	0.103325	-2.15227	0.0313764	0.0860761
MFAP2	437.36	-1.3506	0.341329	-3.95688	7.59346e-05	0.000769551
ST13	6939.18	-0.158309	0.104252	-1.51853	0.12888	0.24983
ATP1B3	4607.51	-0.0474297	0.105036	-0.451556	0.651589	0.785384
IARS	4665.07	-0.219645	0.0900494	-2.43916	0.0147214	0.0482913
SH3GLB1	6075.76	0.280751	0.0960757	2.92218	0.00347591	0.0157171
ENO2	9010.34	0.147435	0.192647	0.765313	0.444085	0.607529
PDGFRA	8807.39	-1.23987	0.376529	-3.29291	0.000991569	0.00576754
TMEM50A	4282.04	0.115972	0.083094	1.39567	0.162815	0.296779
TNFRSF1A	5748.72	0.588653	0.154011	3.82215	0.000132291	0.00117746
CCT8	4651.01	-0.212022	0.0805273	-2.63292	0.00846534	0.0314418
MAP1LC3B	6426	0.130141	0.109457	1.18897	0.234453	0.387531
PEBP1	15587.5	0.128692	0.109516	1.1751	0.239956	0.394044
VKORC1	3120.67	0.192564	0.125027	1.54018	0.123516	0.241805
GTF2IP1	19691.2	-0.262555	0.0963212	-2.72583	0.00641409	0.0253249
HNRPDL	7957.76	-0.311594	0.0679833	-4.58339	4.57489e-06	8.48282e-05
NDFIP1	12942.5	0.210677	0.111016	1.89772	0.0577331	0.136563
FURIN	2480.57	0.288143	0.138105	2.08641	0.0369419	0.0972761
SERPINB6	5359.56	0.577331	0.121453	4.75355	1.99872e-06	4.41055e-05
BST2	3724.96	1.02575	0.260228	3.94173	8.08946e-05	0.00080533
NFIL3	1515.16	0.214672	0.136423	1.57358	0.115586	0.22997
IFNGR1	4505.8	0.25691	0.143544	1.78977	0.0734915	0.164523
LRPAP1	4314.99	0.215723	0.0856397	2.51896	0.0117702	0.0405989
DAP	5516.14	0.183887	0.0908368	2.02437	0.0429321	0.108902
CDK16	4561.71	-0.14289	0.103943	-1.3747	0.169225	0.305119
CYCS	7074.79	0.00536075	0.133447	0.0401713	0.967957	0.98456
IRF2BP2	5345.71	-0.204979	0.0924022	-2.21833	0.0265322	0.0753581
P4HA1	2392.97	0.211712	0.153942	1.37527	0.169049	0.304893
AUP1	5427.39	-0.0239316	0.103026	-0.232288	0.816315	0.900103
AK2	4176.33	0.269403	0.108745	2.4774	0.0132345	0.0444101
GARS	4440.55	-0.246052	0.0922421	-2.66746	0.00764278	0.0290398
XIST	3478.26	-0.516929	0.690517	-0.748611	0.454092	0.616988
TYROBP	4034.31	0.801419	0.226143	3.54386	0.000394312	0.00276436
PLXNB2	6521.99	0.0626105	0.164341	0.380979	0.703219	0.826071
PTK7	2247.23	-0.303248	0.15232	-1.99086	0.0464965	0.115572
GLO1	5995.25	0.0583495	0.106984	0.545405	0.585475	0.731997
SEC31A	4812.88	0.108542	0.0931544	1.16519	0.243943	0.398914
PRKAR1A	8632.5	0.0644124	0.0823208	0.782457	0.433946	0.597842
IPO7	5495.19	-0.144124	0.0713061	-2.0212	0.0432587	0.109571
SLC3A2	9721.77	0.109763	0.114271	0.960547	0.33678	0.501999
BRD2	7642.04	-0.120372	0.0761681	-1.58034	0.114028	0.227866
ARPC1B	4024.81	0.457089	0.205515	2.22411	0.0261409	0.0745316
CAPZA1	4772.44	0.261215	0.103495	2.52394	0.0116047	0.0401655
AHCYL1	17189.8	0.428082	0.208918	2.04904	0.0404584	0.104327
MRC1	516.06	1.33976	0.393333	3.40617	0.000658817	0.00418401
SPCS3	4348.37	-0.0153304	0.107567	-0.14252	0.88667	0.941384
GEM	1622.13	0.344042	0.233999	1.47027	0.141488	0.268323
HNRNPA1	8574.39	-0.531538	0.0872915	-6.08923	1.13455e-09	1.21991e-07
PPP2CB	8094.25	-0.0452203	0.0936841	-0.482689	0.629317	0.768031
MTDH	4650.82	-0.0189646	0.0933365	-0.203186	0.83899	0.913796
SLC7A5	7508.68	-0.168796	0.159536	-1.05804	0.290035	0.451947
HSBP1	9230.4	-0.0704955	0.157994	-0.446191	0.655459	0.788205
LTBP1	2196.86	0.360455	0.250526	1.43879	0.15021	0.280421
EIF3B	7014.75	-0.195982	0.10091	-1.94214	0.0521206	0.126321
KDELR1	5995.04	0.133162	0.104259	1.27722	0.201526	0.346035
ANKH	2962.24	-0.157193	0.167047	-0.941014	0.346698	0.512712
AHCY	6570.46	-0.16793	0.131376	-1.27824	0.201165	0.345695
RAP1B	4473.87	0.291633	0.149885	1.94571	0.0516899	0.125452
KIAA1949	3905.13	0.287905	0.106118	2.71307	0.00666631	0.0261064
MT3	24518	0.533541	0.305945	1.74391	0.0811749	0.177027
WTAP	5198.49	0.879022	0.114387	7.68465	1.53415e-14	5.87702e-12
RHOBTB3	6671.14	-0.268455	0.120729	-2.22362	0.0261743	0.0745912
PLAUR	1116.77	0.874103	0.206867	4.22544	2.38473e-05	0.000308005
C20orf3	6467.73	-0.1513	0.0873481	-1.73216	0.0832459	0.180413
HEXA	3623.91	0.387283	0.141709	2.73294	0.00627716	0.0248826
CHMP4B	5337.14	0.0356916	0.072245	0.494036	0.621281	0.761211
COTL1	9245.66	0.052012	0.145866	0.356575	0.72141	0.83844
CDKN1A	6204.59	0.766511	0.244489	3.13516	0.00171762	0.0089182
FSCN1	13786.5	-0.518571	0.146759	-3.53349	0.000410113	0.00285336
MARCKS	20789.7	-0.509421	0.118965	-4.28212	1.85117e-05	0.000253629
SRPX2	1105.43	0.0818772	0.318176	0.257333	0.796922	0.888334
IVNS1ABP	4660.06	-0.117877	0.0926045	-1.27291	0.20305	0.347864
CBX3	8170.26	0.0353804	0.129225	0.27379	0.784246	0.880504
CCND3	3579.32	-0.318639	0.137228	-2.32197	0.0202345	0.0614022
ALOX5AP	2827.33	1.10299	0.23349	4.72392	2.31338e-06	4.91791e-05
TMEM49	4074.81	0.407904	0.124328	3.28087	0.00103488	0.00596332
C5AR1	1056.31	1.35338	0.228492	5.92311	3.15915e-09	2.75047e-07
NPTN	3089.83	0.10437	0.119018	0.876922	0.380529	0.546081
SERPINA1	3459.68	0.900933	0.289531	3.1117	0.00186013	0.00950383
ARL6IP5	7610.28	0.348804	0.118092	2.95367	0.00314024	0.0145461
LITAF	4916.24	0.339699	0.118662	2.86274	0.00420001	0.0182419
IL13RA1	3392.55	0.65783	0.164619	3.99607	6.4404e-05	0.000671892
SLC39A7	4836.62	-0.0470891	0.0970783	-0.485063	0.627632	0.76659
GLT25D1	3988.58	0.0486897	0.144452	0.337066	0.736067	0.84858
LRP10	5747.4	0.356501	0.139421	2.55701	0.0105576	0.037269
ARCN1	5283.76	-0.133954	0.072747	-1.84137	0.0655677	0.150405
TTYH3	11903.3	-0.247177	0.159389	-1.55078	0.120955	0.237764
PDIA3P	3512.89	0.242844	0.123199	1.97116	0.0487061	0.11982
NDUFS5	5845.4	0.215269	0.122754	1.75366	0.0794884	0.174218
PRDX3	5053.27	0.169296	0.139392	1.21453	0.224545	0.375071
RNF130	4768.25	0.328426	0.110383	2.97535	0.00292659	0.013719
WISP1	354.386	-0.0996091	0.399366	-0.249418	0.803038	0.892413
C20orf30	5674.85	0.232207	0.124778	1.86096	0.0627492	0.145315
SDC1	924.178	-0.121327	0.283211	-0.428397	0.668362	0.799092
NCKAP1	7810.34	-0.187854	0.0739914	-2.53886	0.0111213	0.0388174
C11orf58	6814.39	-0.0216439	0.106989	-0.2023	0.839682	0.913926
HMGB1	13028.9	-0.151097	0.121498	-1.24361	0.213642	0.361493
SERP1	5749.64	0.321648	0.102918	3.12529	0.00177632	0.00916585
SEC13	4172.39	-0.119626	0.104347	-1.14643	0.251617	0.408429
HADHA	6997.63	0.00518338	0.0655062	0.0791281	0.936931	0.968221
VAT1L	1154.14	-0.637704	0.336578	-1.89467	0.0581364	0.137322
TPD52L2	4482.32	0.142612	0.0889741	1.60285	0.108968	0.220538
DYNC1H1	12067.1	-0.281985	0.144064	-1.95736	0.0503049	0.122748
CYP1B1	833.359	1.38005	0.337567	4.08822	4.3469e-05	0.000492665
MAP7D1	5571.1	-0.0204339	0.0883707	-0.231229	0.817137	0.900491
MDH2	8252.05	-0.167213	0.0875075	-1.91084	0.0560255	0.133582
2023-09-11	5491.27	-0.178932	0.118075	-1.51542	0.129667	0.250948
GPAA1	4401.05	-0.0374028	0.10431	-0.358574	0.719914	0.837542
PTP4A1	5377.92	-0.131099	0.111664	-1.17405	0.240377	0.394632
VAPA	6333.44	-0.0307172	0.0896873	-0.342492	0.731981	0.84567
ARPC3	5176.22	0.256936	0.135321	1.89872	0.0576018	0.136328
UBE2V1	5096.33	-0.23107	0.0755105	-3.06011	0.00221258	0.0109198
ATP5F1	7176.16	0.118125	0.128447	0.91964	0.357761	0.524136
SUB1	8922.13	-0.256596	0.150647	-1.70329	0.0885143	0.188861
CUTA	5249.99	-0.0291809	0.104338	-0.279676	0.779726	0.877542
ETF1	4106.68	0.243116	0.061911	3.92686	8.60626e-05	0.000846223
TNFRSF12A	2474.14	0.605906	0.239574	2.5291	0.0114356	0.0397381
PGRMC1	6386.02	-0.179004	0.109869	-1.62925	0.10326	0.211761
MAGT1	4422.15	0.406454	0.125817	3.23051	0.00123569	0.0068505
SF3B2	8632.61	-0.22214	0.0801734	-2.77074	0.00559289	0.022693
PPP2CA	6820.81	-0.10734	0.0781415	-1.37366	0.169549	0.305478
RGS16	1307.75	0.145658	0.2177	0.669075	0.503448	0.661615
PRDX5	7359.05	0.207249	0.130375	1.58963	0.111918	0.224562
PRPF8	10233	-0.125528	0.122904	-1.02135	0.307087	0.470921
TMEM123	6057.76	0.32976	0.115465	2.85593	0.00429107	0.0185533
CTSF	3752.03	0.155601	0.124289	1.25193	0.210594	0.357472
HUWE1	7348.96	-0.159393	0.133547	-1.19354	0.232658	0.385363
MCAM	5495.53	-0.0551707	0.158817	-0.347385	0.728302	0.843149
MVP	3138.38	0.756379	0.175937	4.29915	1.71455e-05	0.000239712
GAA	4603	0.394344	0.142124	2.77465	0.00552606	0.0225253
DBI	18984.9	-0.156811	0.181117	-0.865798	0.386601	0.55232
C19orf63	8453.35	-0.0265981	0.114615	-0.232065	0.816488	0.900242
STAT1	8255.97	0.106519	0.188465	0.565194	0.571942	0.721006
PSMA2	5557.38	0.0185524	0.133717	0.138743	0.889653	0.942657
SF1	8405.55	-0.294869	0.0800194	-3.68497	0.000228726	0.00179037
NDUFA13	7570.48	-0.0209479	0.162239	-0.129118	0.897265	0.946482
STIP1	5326.45	-0.273389	0.075483	-3.62186	0.000292496	0.00218165
MAPKAPK2	4076.33	0.214013	0.0995148	2.15057	0.0315105	0.0862833
MYLK	2724.24	0.4502	0.253525	1.77576	0.0757718	0.168232
ARF3	11572.8	-0.101442	0.113373	-0.894763	0.370914	0.536552
FLNC	6459.9	-0.0842811	0.327404	-0.257422	0.796853	0.888308
FBXL5	6606.05	0.173467	0.122989	1.41043	0.158414	0.290908
FBN1	988.404	0.440499	0.157517	2.79652	0.00516564	0.0214022
CSNK2B	4993.49	-0.0257687	0.0846932	-0.304259	0.76093	0.86554
LYZ	2122.2	0.717335	0.295197	2.43002	0.015098	0.0491783
HIPK2	8142.28	-0.443671	0.199553	-2.22333	0.0261936	0.0746153
RER1	5103.77	0.202929	0.0677196	2.9966	0.00273005	0.0129852
CCDC80	5056.54	-0.0539281	0.192422	-0.280259	0.779279	0.877355
EGR3	716.242	0.479995	0.275358	1.74317	0.0813039	0.177207
ATP5G3	6902.03	0.154907	0.147949	1.04703	0.295086	0.45762
C2orf28	5420.03	0.247553	0.149074	1.6606	0.0967941	0.201928
ASAH1	8471.35	0.15736	0.117775	1.3361	0.181515	0.321118
GHITM	5136.99	0.0310351	0.111348	0.278723	0.780457	0.878076
PDLIM7	1504.34	0.290458	0.171046	1.69813	0.089483	0.190228
EDF1	5792.85	0.0622496	0.0858835	0.724815	0.468566	0.630328
LIMA1	5919.59	-0.929224	0.164353	-5.65384	1.569e-08	9.63226e-07
PPP1R15A	2217.26	0.62918	0.148503	4.23683	2.26698e-05	0.000297613
IMPAD1	4622.07	-0.323552	0.106478	-3.03866	0.0023763	0.0115918
ARF5	6776.56	-0.0160729	0.11885	-0.135237	0.892425	0.944433
MOXD1	2336.92	1.03829	0.3545	2.92888	0.00340183	0.0154845
PABPC4	3534.12	-0.230888	0.106445	-2.16908	0.0300769	0.0832987
CSNK1D	6638.7	0.0138507	0.0742281	0.186597	0.851977	0.9216
EZR	7790.87	0.0306919	0.177489	0.172922	0.862713	0.928035
ARPC1A	5674.8	0.0161104	0.102242	0.157571	0.874795	0.934827
SUN2	5052.25	-0.257929	0.160982	-1.60222	0.109108	0.220774
RBM39	5145.06	-0.16482	0.0871358	-1.89153	0.0585543	0.138054
DCBLD2	1930.5	0.322408	0.229546	1.40455	0.160156	0.293049
SEC11A	3594.65	0.0882378	0.115628	0.763119	0.445392	0.608708
GAS6	2162.48	0.750791	0.151429	4.95805	7.12056e-07	1.92824e-05
RAB6A	6849.75	-0.0588499	0.0733143	-0.802707	0.422144	0.587286
ABHD2	5883.77	-0.174837	0.15371	-1.13745	0.255352	0.412987
SH3PXD2B	3863.22	-0.0110311	0.180787	-0.0610172	0.951346	0.975616
GLUD1	7906.73	-0.35072	0.121363	-2.88985	0.00385422	0.0170213
SON	7133.38	-0.146926	0.10006	-1.46838	0.142002	0.269191
TFRC	4946.12	0.333646	0.161796	2.06214	0.0391947	0.101864
FAM198B	3788.22	0.499588	0.238477	2.09491	0.0361786	0.0958457
SRPR	3638.93	0.0739438	0.0942188	0.78481	0.432565	0.596669
LOXL1	571.045	0.250609	0.323214	0.775365	0.438124	0.60178
CTDSP2	14478.1	-1.37678	0.237732	-5.79131	6.98412e-09	4.95459e-07
RSL1D1	4692.55	-0.140545	0.0722988	-1.94395	0.0519011	0.125901
IRAK1	5550.04	0.16389	0.103182	1.58835	0.112207	0.225048
UQCRB	4677.22	0.042295	0.096908	0.436445	0.662514	0.794403
TRIM28	10072.1	-0.359824	0.114842	-3.1332	0.00172912	0.00896579
KLF10	1912.78	0.0513613	0.138462	0.370942	0.710681	0.830884
CTHRC1	714.191	-0.376297	0.398678	-0.943862	0.34524	0.511227
OST4	5119.7	0.21341	0.149203	1.43034	0.15262	0.283237
USP9X	4668.09	-0.0128131	0.100777	-0.127144	0.898826	0.947219
PICALM	6137.21	0.148207	0.066468	2.22975	0.0257638	0.0736978
PRUNE2	5141.99	0.360376	0.190538	1.89136	0.0585763	0.138089
UAP1	1398.04	0.303513	0.116026	2.61589	0.0088994	0.03268
NRN1	2982.08	0.139781	0.218296	0.640329	0.521959	0.676977
TMEM43	3821.87	0.0981839	0.0827379	1.18669	0.235351	0.388413
ICAM1	2204.96	1.73758	0.239142	7.26589	3.70577e-13	1.14484e-10
TGFB1	2906.12	0.248238	0.167382	1.48306	0.138058	0.263226
CEBPD	2958.95	1.14026	0.18484	6.16894	6.87514e-10	8.07892e-08
C6orf62	8891.22	0.399422	0.0930595	4.29212	1.76977e-05	0.00024564
ACADVL	6676.4	0.379227	0.100756	3.76383	0.000167334	0.00140848
DDB1	9952.53	-0.167119	0.0687485	-2.43088	0.0150622	0.0491066
OSTC	2547.14	0.315472	0.164392	1.91902	0.0549818	0.132003
SEC62	6097.45	0.155277	0.0817385	1.89968	0.0574752	0.136096
RNH1	4861.08	0.28253	0.0978726	2.88671	0.00389296	0.0171494
SPOCD1	3658.75	1.26888	0.346826	3.65856	0.000253633	0.00193935
NT5DC2	3966.88	-0.686194	0.162456	-4.22388	2.40127e-05	0.000309724
TSC22D1	16324	-0.43732	0.164143	-2.66426	0.00771579	0.029265
OLFML3	3173.27	-0.170625	0.202814	-0.841285	0.400188	0.565239
ABHD12	3804.07	-0.0386594	0.0922506	-0.419069	0.675165	0.804298
IFI16	4892.95	0.0530392	0.195129	0.271816	0.785763	0.88128
MACF1	8081.25	-0.0704295	0.159871	-0.440541	0.659545	0.791537
RABAC1	4699.35	0.120558	0.13032	0.925093	0.354917	0.521428
HMOX1	5705.33	0.699072	0.226456	3.08702	0.00202177	0.0101473
FCER1G	2741.9	0.84756	0.219622	3.85917	0.000113772	0.0010487
DAD1	5710.47	0.0705889	0.128887	0.547682	0.58391	0.730804
DCTN1	8151.37	-0.218135	0.107958	-2.02057	0.0433247	0.109666
JTB	4682.07	0.143073	0.110885	1.29029	0.196951	0.340328
NCSTN	5520.12	0.048881	0.0815882	0.599119	0.549093	0.700735
RAB5C	7726.42	-0.0479613	0.0773883	-0.619748	0.535424	0.689863
PPP1R3B	917.901	0.46392	0.176185	2.63315	0.00845981	0.0314273
KCTD12	6511.64	0.242757	0.191209	1.26959	0.20423	0.349208
SFRS2	6732.58	-0.152774	0.0741924	-2.05916	0.0394792	0.102436
CPD	3664.1	0.862541	0.146724	5.87867	4.13575e-09	3.31448e-07
PFKP	3415.65	-0.0419546	0.158176	-0.26524	0.790824	0.884884
CLTA	5284.03	-0.103442	0.120824	-0.856139	0.391921	0.557095
SGCB	5986.72	-0.373713	0.171373	-2.1807	0.0292059	0.0813804
NCOR2	7409.77	-0.522708	0.146063	-3.57866	0.000345363	0.00250476
TMEM165	3201.49	0.484261	0.151726	3.19167	0.00141451	0.00763411
AP1B1	6511.76	0.141049	0.117606	1.19933	0.230399	0.382447
IFITM1	2364.26	0.694524	0.281895	2.46377	0.0137486	0.0458303
STK17A	3159.5	-0.107641	0.2112	-0.509665	0.610286	0.752845
TACC1	3528.77	0.0281822	0.139265	0.202364	0.839632	0.913923
FOSL2	1805.48	0.9125	0.197947	4.60983	4.03004e-06	7.6722e-05
RNF187	7787.15	-0.0352682	0.0845431	-0.417163	0.676559	0.805369
UBQLN1	5132.21	-0.128306	0.0682657	-1.87951	0.0601747	0.140817
RBBP4	8418.88	-0.186294	0.0926306	-2.01115	0.0443101	0.1116
PPP1CA	5466.71	-0.0730657	0.123579	-0.591247	0.554355	0.70527
NOMO2	3083.39	-0.450155	0.160678	-2.80161	0.00508488	0.0211454
RAMP1	4660.23	0.523504	0.222306	2.35489	0.0185284	0.0574516
REEP5	6933.2	0.404757	0.106342	3.80618	0.000141129	0.00123559
ADI1	3288.7	0.395449	0.15088	2.62095	0.0087684	0.0322671
PER1	4183.94	-0.055046	0.208176	-0.26442	0.791456	0.885252
HNRNPH1	8891.48	-0.343874	0.0808009	-4.25582	2.08285e-05	0.00027859
USP22	11042.3	-0.308805	0.0979084	-3.15402	0.0016104	0.00848104
SH3GL1	4780.08	-0.29369	0.0958678	-3.06349	0.00218772	0.0108362
SERINC3	3723.58	0.126686	0.0774895	1.63487	0.102076	0.209826
GNAI3	4732.54	0.0590757	0.0644805	0.916179	0.359573	0.525906
PBXIP1	8286.5	0.403506	0.191179	2.11062	0.0348051	0.0930037
YARS	4147.29	-0.214978	0.0946001	-2.27249	0.0230569	0.0679644
SLC16A3	2224.77	0.817746	0.220398	3.71031	0.000207004	0.00166245
LRRC59	5078.6	-0.15939	0.0787015	-2.02524	0.0428424	0.108761
RNF11	5473.1	0.0996106	0.0937479	1.06254	0.287992	0.449861
HLA-H	2661.54	0.636097	0.187561	3.39141	0.000695333	0.00435672
KPNB1	7704.19	-0.226996	0.0980341	-2.31548	0.0205865	0.0622142
ITGA3	3276.46	0.788328	0.294249	2.67912	0.00738153	0.0282769
HNRNPA3	7377.87	-0.415782	0.0916742	-4.53543	5.74861e-06	0.000101576
HNRNPF	4617.6	0.00729036	0.101037	0.0721552	0.942478	0.97102
NOP56	4811.64	-0.457294	0.0963701	-4.74519	2.08313e-06	4.56526e-05
NRP2	3236.58	0.331178	0.194226	1.70511	0.0881731	0.188363
SNRNP200	11424.3	-0.220921	0.126547	-1.74577	0.0808516	0.176462
HP1BP3	7972.65	-0.144491	0.0729021	-1.98198	0.047481	0.117515
FPR1	2246.28	1.36346	0.278914	4.88845	1.01631e-06	2.54461e-05
SMS	2591.78	-0.0202813	0.144898	-0.13997	0.888684	0.942409
ACSL4	1697.32	0.225526	0.143375	1.57298	0.115724	0.230198
CASC4	5982.54	0.284729	0.115725	2.46039	0.0138785	0.0461508
SYNPO	5023.16	1.07976	0.239701	4.50463	6.6488e-06	0.000113302
PLOD3	4027.37	-0.0431299	0.157168	-0.274418	0.783763	0.88012
CP	2880.19	2.56063	0.299397	8.55262	1.20329e-17	8.23134e-15
H2AFY	7399.41	-0.160399	0.0918413	-1.74648	0.0807269	0.17627
FERMT2	4998.67	0.246673	0.161288	1.52939	0.126167	0.245889
SBDS	6260.88	0.366245	0.100436	3.64654	0.000265796	0.00202026
RPL12	3598.45	-0.234647	0.141273	-1.66095	0.0967236	0.201869
PTP4A2	3730.39	0.210507	0.0796309	2.64354	0.00820453	0.0306873
TAP1	5389.74	0.513108	0.186384	2.75296	0.00590594	0.0237253
NEFL	996.781	-0.190227	0.486579	-0.390948	0.695836	0.820137
SMAP2	3466.19	-0.0297377	0.129181	-0.230202	0.817935	0.900795
NHP2L1	4549.27	-0.324595	0.108346	-2.99591	0.00273626	0.013005
SFPQ	7380.81	-0.49826	0.0875442	-5.69152	1.25912e-08	8.20315e-07
BMP1	2165.74	-0.310453	0.192421	-1.6134	0.106658	0.217009
HYOU1	6189.83	-0.0883564	0.104668	-0.844155	0.398583	0.563719
C20orf199	3355.67	-0.21595	0.170981	-1.26301	0.206586	0.35226
FYN	9872.49	-0.487082	0.138598	-3.51434	0.000440848	0.00302544
HLA-DMB	4233.69	0.826975	0.232868	3.55126	0.000383391	0.00270278
WARS	5931.86	0.412582	0.170431	2.42081	0.0154861	0.0500879
COX7A2	4992.31	-0.201586	0.184311	-1.09373	0.274075	0.434105
CHD4	8616.68	-0.436901	0.110457	-3.95539	7.64087e-05	0.00077272
EFEMP2	3605.6	0.63807	0.217268	2.93678	0.00331634	0.0151776
COPS6	5968.17	0.0462572	0.0905336	0.510939	0.609394	0.752374
GABARAPL2	7406.63	0.187069	0.158685	1.17887	0.23845	0.392153
COMT	4917.55	-0.0460155	0.120993	-0.380314	0.703712	0.826405
SELT	6562.73	0.37574	0.169701	2.21413	0.0268197	0.0759918
PGD	5395.25	-0.140767	0.090093	-1.56246	0.11818	0.234013
CPNE1	3988.32	-0.256153	0.151754	-1.68795	0.0914207	0.193382
NARS	5428.8	-0.043472	0.0766281	-0.567312	0.570502	0.719523
KIF5B	4784.54	-0.36591	0.096705	-3.78378	0.000154467	0.00131848
EIF2AK1	7655.38	-0.0151035	0.0809085	-0.186674	0.851917	0.921586
PNRC1	2876.89	0.417938	0.107082	3.90296	9.50254e-05	0.000910969
B4GALT5	5249.97	0.0968969	0.113722	0.85205	0.394186	0.55936
MLF2	9575.58	-0.322285	0.0985354	-3.27075	0.00107262	0.00613467
GSTO1	3071.86	0.3508	0.210781	1.66429	0.096055	0.200856
PSMD4	4855.1	-0.0675525	0.0701856	-0.962483	0.335807	0.501074
UQCRC1	6702.01	-0.0625387	0.108948	-0.574021	0.565954	0.715955
SLC11A1	2206.49	1.34693	0.231219	5.82535	5.69931e-09	4.24765e-07
CKAP4	3455.52	-0.287125	0.13941	-2.05958	0.039439	0.102387
FDFT1	4246.55	-0.436802	0.13473	-3.24205	0.00118672	0.00663469
PLIN3	3855.74	0.261207	0.129841	2.01175	0.0442468	0.111484
F3	5647.66	1.097	0.226612	4.84086	1.29276e-06	3.07979e-05
COX7B	4234.73	0.244841	0.182111	1.34446	0.178799	0.317683
HNRNPA0	6777.38	-0.388274	0.0821787	-4.72476	2.30392e-06	4.9039e-05
ATP5G2	7982.82	-0.239485	0.131143	-1.82614	0.0678294	0.154575
MICAL2	860.125	0.120495	0.236591	0.509295	0.610546	0.753019
PPP2R4	7018.24	-0.266863	0.112584	-2.37036	0.0177709	0.0556282
PTPRN	1620.22	-0.328352	0.369268	-0.889197	0.373897	0.539523
C10orf10	4494.21	0.97429	0.264576	3.68246	0.000230996	0.00180297
PRSS23	2524.91	0.727007	0.19088	3.80872	0.000139691	0.00122961
H19	4090.54	-0.139865	0.550627	-0.254011	0.799487	0.889705
GUSB	2772.57	0.365283	0.147442	2.47747	0.0132316	0.0444084
AKR1B1	6374.17	0.0459613	0.105376	0.436163	0.662718	0.794499
EPAS1	7331.62	0.320161	0.163636	1.95654	0.0504013	0.122917
TGFBR1	3300.79	0.123646	0.133509	0.926127	0.35438	0.520936
C7orf42	6793.82	0.262601	0.103414	2.53932	0.0111068	0.0387788
EEF1B2	4027.07	-0.305171	0.180339	-1.6922	0.0906069	0.192136
QSOX1	3171.42	0.0405177	0.13897	0.291557	0.770626	0.871856
WBP2	9294.54	0.236404	0.120614	1.96001	0.0499947	0.122234
BCL2L1	4818.69	0.108685	0.102441	1.06095	0.288713	0.450399
UBXN4	4560.86	0.0566829	0.065248	0.86873	0.384995	0.550642
PTPN12	3648.72	0.131928	0.107836	1.22341	0.221174	0.371253
RAB14	5868.86	-0.241082	0.0695522	-3.46621	0.000527853	0.00347918
OLFML2B	1518.62	0.630254	0.225974	2.78906	0.00528621	0.0217793
CHMP1B	2437.24	0.0573703	0.0803523	0.713984	0.475237	0.636908
TALDO1	4314.43	0.0125304	0.10671	0.117425	0.906523	0.950842
HNRNPL	7891.8	-0.274887	0.0646665	-4.25084	2.12967e-05	0.000283277
STMN1	14911.2	-0.680656	0.188689	-3.60729	0.000309406	0.00228288
PON2	11486.9	0.325176	0.177767	1.82923	0.0673653	0.153737
ITGB5	3253.91	0.646891	0.181002	3.57394	0.000351647	0.00253573
LBH	2408.63	-0.79203	0.187461	-4.22505	2.38892e-05	0.000308339
COPE	7284.45	0.00817506	0.121507	0.0672808	0.946358	0.973081
CENPB	6781.66	-0.0395803	0.105425	-0.375435	0.707337	0.828797
MYC	1969.99	-0.581865	0.193528	-3.00662	0.00264171	0.0126561
PHB2	6147.77	-0.379185	0.140104	-2.70645	0.00680067	0.0264918
RAD23B	5754.83	-0.231892	0.0734582	-3.15679	0.00159517	0.00841703
GPX3	7101.89	0.292449	0.340641	0.858525	0.390603	0.555964
CD9	10113.8	0.300612	0.174482	1.72288	0.084911	0.182966
MAPK1	8018.95	-0.277785	0.111536	-2.49055	0.0127546	0.0432086
ILF3	10070.3	-0.525702	0.0952037	-5.52187	3.3541e-08	1.72106e-06
TSPAN3	20625.9	-0.0219782	0.109245	-0.201183	0.840555	0.914201
SPOCK2	8926.76	0.568718	0.246794	2.30442	0.0211989	0.0636832
TOMM7	5151.69	0.366209	0.13323	2.74871	0.00598309	0.0239251
PLEKHB2	6203.27	-0.064412	0.0939715	-0.685442	0.493065	0.652943
ADH5	5933.41	0.163889	0.0977014	1.67745	0.093455	0.196556
P4HA2	833.796	0.702308	0.206136	3.40701	0.000656783	0.00417525
COPB1	4695.37	0.0920364	0.0830993	1.10755	0.268057	0.427152
IRS2	3825.87	0.524142	0.188181	2.78531	0.0053477	0.0219571
CDV3	4626.43	-0.0604374	0.11197	-0.539766	0.589358	0.735458
HK1	4306.45	0.0498931	0.117975	0.422914	0.672358	0.802289
S100A13	3315.61	1.15958	0.24231	4.78554	1.7053e-06	3.87926e-05
AMD1	4183.34	0.168801	0.109508	1.54144	0.123209	0.241304
ATP5C1	4857.54	-0.353272	0.145058	-2.43538	0.0148763	0.0486247
LRRC8A	6309.94	-0.444224	0.133898	-3.31763	0.000907835	0.00537351
DPP7	3819.14	0.311812	0.146709	2.12537	0.0335558	0.0904233
SNAI2	437.414	-0.118517	0.257095	-0.460985	0.644809	0.780059
CLDND1	8531.32	0.00651722	0.178761	0.0364577	0.970917	0.985739
ARHGDIB	5822.42	0.650713	0.167219	3.89138	9.96777e-05	0.000946178
MAP1A	8063.1	-0.18162	0.204077	-0.88996	0.373487	0.539094
PSMA4	3451.13	-0.0045506	0.127463	-0.0357013	0.971521	0.98576
SRF	1879.38	0.116228	0.117003	0.993372	0.320529	0.485238
VCAM1	2987.28	0.553394	0.291179	1.90053	0.0573633	0.135881
MPZL1	5343.68	-0.392191	0.138896	-2.82363	0.00474833	0.0200462
GADD45A	3243.87	0.614249	0.198677	3.09169	0.00199021	0.0100264
TXN	2723.29	0.0964264	0.135641	0.710892	0.477151	0.638937
SNX17	6428.56	0.159871	0.10705	1.49343	0.135325	0.259488
PSMC3	5143.32	-0.0872117	0.101724	-0.857341	0.391257	0.556646
SPTAN1	16509.5	-0.153782	0.138496	-1.11037	0.26684	0.425956
COPZ1	6607.99	-0.18701	0.0960266	-1.94748	0.0514773	0.125063
S100A4	1234	0.938458	0.278933	3.36446	0.000766948	0.00470385
ARID5B	1839.78	0.247561	0.140381	1.76349	0.0778184	0.171578
RNF145	3896.97	0.0454715	0.0931263	0.488277	0.625353	0.764489
COX6B1	6499.33	-0.0295904	0.133837	-0.221093	0.82502	0.905436
NFE2L2	4987.24	0.326429	0.0829397	3.93574	8.29418e-05	0.000820169
YKT6	7418.31	-0.0545652	0.113057	-0.482635	0.629355	0.768031
NEU1	2950.39	0.282329	0.142558	1.98045	0.0476525	0.117784
TAX1BP1	6375.97	0.169268	0.105239	1.60841	0.107745	0.218618
TM9SF3	4152.61	-0.199393	0.0832288	-2.39572	0.0165878	0.0528393
PSMD13	4439.31	0.0642318	0.142627	0.450347	0.652461	0.786088
PPDPF	4424.1	-0.0570974	0.1173	-0.486764	0.626426	0.76536
EIF3A	4281.79	-0.396238	0.123053	-3.22007	0.00128158	0.00704574
GRB2	6214.13	0.202591	0.0702778	2.88271	0.00394271	0.0173367
PSMB7	4837.58	-0.294343	0.101184	-2.909	0.00362591	0.0162181
NRBP1	3968.95	-0.0144802	0.0868585	-0.16671	0.867598	0.93103
ADIPOR1	4081.7	0.349114	0.1164	2.99926	0.00270634	0.0128916
CA9	794.989	0.856659	0.414884	2.06482	0.0389403	0.101326
CHMP5	3652.31	0.0190194	0.150369	0.126485	0.899348	0.947375
PTN	24027.9	-0.289398	0.192482	-1.5035	0.132709	0.255597
EIF4A3	3474.68	-0.114044	0.0713563	-1.59824	0.10999	0.222021
RCN3	607.98	0.0502723	0.228511	0.22	0.825871	0.906103
CD93	2831.69	0.740855	0.199206	3.71903	0.00019999	0.00162061
VAMP5	2507.94	1.27015	0.226714	5.60241	2.1139e-08	1.2159e-06
CAMK2N1	5281.81	0.338558	0.210167	1.6109	0.107201	0.217883
TMED7	4600.64	0.280395	0.0878408	3.19208	0.00141251	0.00762763
SPTBN1	16828.7	-0.133909	0.138583	-0.96627	0.333909	0.499079
TMEM14C	4116.47	0.452268	0.154167	2.93363	0.00335026	0.0152934
ARL8B	4950.57	0.28094	0.0787185	3.56892	0.000358461	0.00257634
NGRN	8719.97	0.0342043	0.1065	0.321168	0.748083	0.856421
SEMA3C	689.32	-0.620344	0.374085	-1.6583	0.0972577	0.20253
JUND	3938.27	0.0666851	0.109799	0.607341	0.543625	0.69607
AKAP13	2871.38	-0.0810068	0.15545	-0.521111	0.602289	0.746312
XRN2	3518.2	-0.162078	0.0849776	-1.90731	0.0564809	0.13444
PAICS	6574.82	-0.00673284	0.135528	-0.0496785	0.960379	0.980862
EIF6	3695.92	-0.0935095	0.101262	-0.923444	0.355776	0.522226
MAN1B1	3200.35	0.0659407	0.0908749	0.725621	0.468071	0.629949
PTBP1	7042.31	-0.260797	0.101778	-2.56242	0.0103945	0.0368491
PSMA1	4096.28	0.111403	0.109739	1.01516	0.310028	0.473699
C12orf57	4626.21	-0.435671	0.218533	-1.99362	0.0461936	0.115013
COPB2	4835.82	0.0976186	0.0701094	1.39238	0.163809	0.298109
VGLL4	4407.86	-0.0282769	0.117642	-0.240364	0.810048	0.896652
CMTM6	2896.84	0.225048	0.106455	2.11402	0.034514	0.09242
TMEM167A	5053.78	-0.0696307	0.0838837	-0.830086	0.40649	0.572031
PROS1	2387.83	0.705276	0.19793	3.56326	0.000366284	0.00261296
RBP1	4844.88	0.264133	0.314854	0.838906	0.401522	0.566663
PSMF1	5522.81	0.00776077	0.0691624	0.112211	0.910656	0.953153
ARRDC3	3923.17	0.490819	0.133883	3.66602	0.000246356	0.00189506
CNDP2	7649.07	0.207267	0.0859344	2.41192	0.0158686	0.0510234
TYMP	1478.12	1.12481	0.205203	5.48145	4.21849e-08	2.0456e-06
FSTL3	719.985	1.11973	0.181224	6.17872	6.46243e-10	7.69394e-08
SEPW1	10733.2	0.241166	0.191221	1.26119	0.20724	0.353094
MAZ	9136.41	-0.443687	0.102813	-4.31546	1.59273e-05	0.000226987
NOTCH2	6600.16	-0.155554	0.171759	-0.905655	0.365118	0.530974
STRAP	5012.64	-0.312943	0.101217	-3.09182	0.00198937	0.0100248
EMP2	1306.75	0.267581	0.268756	0.995627	0.319431	0.484194
SNRPN	7929.56	-0.0778513	0.165041	-0.471709	0.637134	0.773911
FAM107A	23329.6	0.30508	0.263307	1.15865	0.2466	0.402023
RSL24D1	3855.21	-0.0586533	0.154803	-0.378889	0.70477	0.827104
CMTM3	3064.74	0.171018	0.125523	1.36244	0.173059	0.310285
SLC1A5	1387.5	-0.318016	0.204685	-1.55368	0.12026	0.236786
TADA3	5069.44	0.16962	0.0848077	2.00005	0.045495	0.113702
PSMC2	4558.96	0.181145	0.0889308	2.03692	0.0416578	0.106388
CDK2AP1	14265	-0.0558504	0.126342	-0.442057	0.658448	0.790716
HNRNPAB	4716.17	-0.39441	0.0947515	-4.16258	3.14674e-05	0.000384392
YPEL5	4346.05	0.136481	0.134134	1.0175	0.308916	0.472677
SIRPA	6854.3	0.175925	0.127856	1.37596	0.168834	0.304649
WASF2	6563.31	0.250285	0.119656	2.0917	0.0364656	0.0963224
COPG	5613.51	-0.0243592	0.0775059	-0.314288	0.753302	0.86029
ADAM12	1239.82	-0.167958	0.302037	-0.556084	0.578154	0.72578
VAT1	9145.65	0.240748	0.127144	1.8935	0.058292	0.13761
SPATS2L	4291.14	0.289068	0.125439	2.30444	0.0211978	0.0636832
NRD1	4414.58	0.0841456	0.0686892	1.22502	0.220568	0.370366
SRP72	4616.8	0.0498286	0.114695	0.434443	0.663967	0.795547
OCIAD1	5595.68	0.081711	0.0962367	0.849063	0.395846	0.560968
CHI3L2	14056.4	3.35829	0.299229	11.2231	3.13889e-29	7.51528e-26
PCNP	5465.24	0.204931	0.104799	1.95547	0.0505279	0.123147
GNA12	8668.37	0.105601	0.122455	0.862369	0.388484	0.554118
SYNCRIP	5214.93	-0.270752	0.0968937	-2.79432	0.00520094	0.0215096
SYPL1	4453.83	0.591226	0.140811	4.19873	2.68414e-05	0.000340702
RALY	5418.05	-0.203243	0.0754813	-2.69263	0.00708917	0.0273872
HS6ST1	3264.73	0.197997	0.144539	1.36985	0.170734	0.307238
UQCRQ	5292.72	0.268574	0.168737	1.59167	0.111459	0.224041
IMPDH2	4117.26	-0.10979	0.0859023	-1.27808	0.201223	0.345763
SDC3	24570.8	-0.134262	0.184047	-0.7295	0.465696	0.627622
DIRAS3	991.676	0.589542	0.297399	1.98232	0.0474431	0.117482
TGFBR2	2524.48	0.457806	0.184701	2.47864	0.0131885	0.0443024
ESYT2	2924.05	-0.0278284	0.122004	-0.228094	0.819573	0.901839
SSRP1	6928.47	-0.302841	0.0858616	-3.52709	0.00042016	0.00291268
PRCP	9482.54	0.076917	0.189299	0.406325	0.684504	0.811022
SELM	1029.02	0.575448	0.275699	2.08723	0.036867	0.0971054
CYC1	5029.12	-0.230823	0.138338	-1.66854	0.095209	0.199457
HNRNPUL1	9957.9	-0.343213	0.101636	-3.37687	0.000733151	0.00454131
TNS3	5761.64	-0.376151	0.186557	-2.01627	0.0437715	0.110563
CYFIP1	6915.58	0.214842	0.115397	1.86177	0.0626357	0.145122
ANGPTL2	4219.65	-0.701216	0.178354	-3.93159	8.43863e-05	0.000832304
EWSR1	5954.02	-0.395741	0.0740345	-5.34536	9.0239e-08	3.75747e-06
EPHX1	4068.52	0.10188	0.170708	0.596811	0.550634	0.702036
CXCL16	3301.73	0.651472	0.153332	4.24876	2.14961e-05	0.000284939
RDX	8994.59	0.21619	0.119201	1.81365	0.0697311	0.157988
TMEM176B	4945.14	0.727739	0.27324	2.66337	0.00773626	0.0293368
COL11A1	1279.22	-1.29223	0.412526	-3.13247	0.0017334	0.00898553
FAM134A	6463.26	0.105593	0.0699521	1.5095	0.131171	0.253143
PDGFRB	4019.63	-0.241933	0.208581	-1.1599	0.246088	0.401497
NOMO1	6151.46	-0.364425	0.10189	-3.57666	0.000348013	0.00251636
EMP3	3476.52	1.27737	0.224621	5.68679	1.29448e-08	8.37654e-07
NDUFB9	5302.08	-0.206284	0.162062	-1.27287	0.203063	0.347864
MEST	9417.91	0.0500934	0.275707	0.181691	0.855826	0.923989
POMP	3804.37	0.263455	0.130159	2.0241	0.04296	0.108944
APOC1	6206.86	0.491172	0.260714	1.88395	0.0595721	0.139834
FLNB	2181.2	-0.2815	0.208466	-1.35034	0.176908	0.315209
OSMR	1478.89	0.860964	0.253985	3.38982	0.000699395	0.00437499
PXDN	3096.16	-0.275047	0.244348	-1.12564	0.26032	0.41897
CPNE3	4859.25	0.0835828	0.105118	0.795137	0.426534	0.591135
TAB2	3964.09	0.202519	0.0862976	2.34675	0.0189377	0.0583829
CFB	1171.45	2.78726	0.289725	9.62037	6.55939e-22	7.3905e-19
ATP6V1G1	3947.77	-0.0626254	0.126615	-0.494612	0.620874	0.760994
DCTN2	11242.6	-1.19547	0.257376	-4.64484	3.40347e-06	6.65884e-05
SULF2	6178.96	-0.685462	0.199962	-3.42796	0.000608134	0.00391536
NDUFA11	4439.13	-0.152242	0.179053	-0.850263	0.395179	0.560312
SCARA3	7920.08	0.218746	0.189533	1.15413	0.248447	0.404381
SCG2	5247.55	0.0809942	0.283144	0.286053	0.774837	0.874609
BRI3	3442.99	0.323439	0.117137	2.76121	0.00575869	0.0232312
ATP6V1F	6721.97	0.121545	0.136137	0.892814	0.371957	0.537695
IER2	2735.98	-0.0679819	0.16256	-0.418197	0.675803	0.804846
LARP1	6116.86	-0.100154	0.123672	-0.809839	0.418033	0.583218
TMED5	4029.51	0.2298	0.0879172	2.61383	0.00895342	0.0328249
STX12	4781.48	0.120568	0.0872948	1.38115	0.167232	0.30247
PDXK	5265.27	0.322577	0.115241	2.79915	0.00512377	0.0212702
BZW2	2640.08	-0.797252	0.172304	-4.62701	3.70979e-06	7.15582e-05
KDM5C	3553.78	-0.266621	0.122924	-2.169	0.030083	0.0833033
CCT2	7302.14	-0.325326	0.104846	-3.10289	0.00191643	0.00973412
ADM	1941.47	0.949129	0.305869	3.10305	0.00191535	0.00973121
ODC1	8914.38	-0.602229	0.151704	-3.96975	7.19482e-05	0.00073342
TPST2	902.398	-0.182017	0.152815	-1.1911	0.233615	0.386527
UBL5	5808.27	0.148353	0.163709	0.906202	0.364829	0.530716
EIF1AX	3689.77	0.0206567	0.0929252	0.222294	0.824085	0.904869
SRM	3392.77	-0.30631	0.102764	-2.98072	0.00287572	0.0135136
C15orf24	2999.24	0.129193	0.134678	0.959279	0.337418	0.502676
GSPT1	4828.82	-0.226675	0.0722908	-3.1356	0.00171502	0.00891194
WNK1	7650.55	-0.251835	0.151931	-1.65756	0.0974062	0.202766
SSU72	4442.61	0.0505315	0.0632029	0.799512	0.423993	0.588741
GAS5	2305.64	-0.348111	0.226259	-1.53855	0.123914	0.242411
DHX15	4123.82	-0.243547	0.0723871	-3.36451	0.000766803	0.00470385
DNAJC8	4729.96	0.0367824	0.099478	0.369754	0.711565	0.831614
COX5B	4712.79	0.136377	0.14921	0.913996	0.360719	0.526938
TUFM	7853.95	-0.0201143	0.0811284	-0.247932	0.804187	0.892847
EIF3K	5066.68	0.00239001	0.116703	0.0204794	0.983661	0.990423
MAN2B1	3528.32	0.358997	0.140792	2.54984	0.0107773	0.0378522
MBP	44854.1	-0.512429	0.426174	-1.20239	0.229211	0.380857
SF3B3	6364.76	-0.2861	0.1032	-2.77228	0.00556657	0.0226278
DYNLT1	3731.68	0.204841	0.15412	1.3291	0.183815	0.323721
DYNC1LI2	6818.38	-0.116649	0.116845	-0.998318	0.318125	0.482566
GPX4	6734.34	0.18984	0.124607	1.5235	0.127634	0.248068
CXCL2	203.426	1.9485	0.295518	6.59353	4.29499e-11	7.12326e-09
KIAA1191	5680.48	0.0374464	0.0778189	0.481199	0.630375	0.768862
ATN1	11078.3	-0.209268	0.138503	-1.51093	0.130806	0.252644
DUSP5	638.147	-0.130347	0.218027	-0.59785	0.54994	0.701536
HBEGF	953.905	0.326888	0.181718	1.79888	0.0720383	0.161971
ATP5J	3821.14	0.0608733	0.129005	0.471866	0.637022	0.773911
KIAA0247	2822.45	0.461349	0.136075	3.39039	0.000697922	0.00436863
SFRS1	6339.37	-0.272696	0.0694743	-3.92514	8.668e-05	0.000849242
NCOA4	5461.53	-0.164614	0.105201	-1.56476	0.117638	0.233123
PAFAH1B1	7256.18	-0.138558	0.0843597	-1.64247	0.100493	0.207485
LMO3	2334.53	0.270069	0.28221	0.956978	0.338578	0.504086
SF3A1	4724.93	-0.33676	0.0879436	-3.82927	0.000128523	0.0011482
LIMK1	4133.15	-0.319298	0.144564	-2.2087	0.0271954	0.0768744
MDK	6571.04	0.00505357	0.225843	0.0223764	0.982148	0.98998
CDK4	27879.9	-2.7862	0.322782	-8.63183	6.03756e-18	4.44782e-15
TTC3	7123.16	-0.693297	0.130208	-5.32452	1.01217e-07	4.13373e-06
SCRN1	11019.1	-0.000476622	0.147713	-0.00322668	0.997425	0.998259
DPYD	1782.49	1.41117	0.209081	6.74937	1.48491e-11	2.78844e-09
YIPF3	4505.69	-0.0316608	0.0717231	-0.441431	0.658901	0.791012
COPS2	2412.87	0.222752	0.105582	2.10976	0.0348791	0.0931763
FCGR2B	651.558	1.76047	0.325547	5.40773	6.38282e-08	2.83658e-06
UGP2	3347.07	0.374153	0.111546	3.35426	0.000795776	0.00483729
SCRG1	7405.62	-0.212159	0.226175	-0.938033	0.348228	0.514141
LCP1	2476.94	0.53682	0.190548	2.81725	0.00484372	0.0203636
MYOF	1776.43	0.542087	0.211896	2.55827	0.0105196	0.0371962
ACLY	7460.77	-0.229726	0.0961568	-2.38907	0.016891	0.053582
IDH1	5257.88	0.258231	0.134838	1.91512	0.0554767	0.132742
AGPAT1	5567.44	-0.0832904	0.0890309	-0.935522	0.349519	0.51577
H1F0	7109.76	-0.481185	0.17166	-2.80313	0.0050609	0.0210594
SFRS11	4812.89	-0.0520147	0.102535	-0.507285	0.611955	0.754272
G3BP2	4953.76	-0.188476	0.0791742	-2.38053	0.017288	0.0545239
CTNND1	7509.4	-0.0639693	0.105881	-0.604161	0.545736	0.697984
RAB11A	4756.34	0.0227927	0.0863038	0.264098	0.791704	0.885403
UQCRC2	5275.66	-0.159058	0.10876	-1.46247	0.143614	0.271414
PLIN2	2800.67	0.552916	0.248853	2.22186	0.026293	0.0748425
FAT1	4185.13	-0.533172	0.207021	-2.57544	0.0100111	0.0357682
SAR1A	3087.92	-0.196476	0.0934203	-2.10315	0.035453	0.0943542
PLXND1	4949.74	0.395526	0.17011	2.32513	0.0200652	0.0610241
IFNGR2	3906.72	0.29853	0.113751	2.62442	0.00867955	0.0320016
C7orf59	4647.03	0.350955	0.166082	2.11315	0.0345879	0.0925792
PLDN	2673.11	-0.068682	0.100407	-0.684034	0.493954	0.653564
PTX3	1279.65	2.4002	0.288338	8.32426	8.48548e-17	5.24293e-14
SEC14L2	3049.41	0.258637	0.169605	1.52494	0.127275	0.247495
GPC4	1373.72	0.183405	0.196297	0.934324	0.350137	0.516539
TARDBP	5356.01	-0.176863	0.0682189	-2.59258	0.00952598	0.0344244
AKR1A1	3456.76	0.155968	0.120839	1.29071	0.196805	0.340216
DHX9	6912.02	-0.332501	0.076312	-4.35712	1.31785e-05	0.000193872
ATP5L	4941.13	0.0402641	0.149376	0.269549	0.787507	0.882154
C11orf59	5183.44	0.187368	0.128891	1.4537	0.14603	0.274895
LMO4	6799.25	-0.0687907	0.130048	-0.528964	0.59683	0.741719
FAM120A	4801.9	-0.0137419	0.0871317	-0.157714	0.874682	0.93481
CSF1	2148.43	0.616435	0.186278	3.30922	0.000935564	0.00550701
RAD23A	4796.04	-0.0775835	0.0780648	-0.993835	0.320303	0.485025
SPOCK1	2994.06	-0.337837	0.312182	-1.08218	0.279173	0.439816
ATXN10	5653.3	-0.398733	0.0969424	-4.11309	3.90393e-05	0.000452639
SLA	1803.21	1.01398	0.220774	4.59285	4.37233e-06	8.16235e-05
CD46	2398.09	0.220226	0.133686	1.64733	0.0994906	0.205815
PRKDC	6492.26	-0.421682	0.131612	-3.20399	0.00135539	0.00738583
VAMP2	6271.53	-0.139477	0.150231	-0.928419	0.35319	0.519586
HBXIP	3840.12	0.34384	0.154198	2.22986	0.0257566	0.0736885
C20orf43	5414.06	0.0492369	0.0702361	0.701019	0.483291	0.64423
AG2	1400.53	0.328161	0.187479	1.75039	0.0800505	0.175033
STT3A	3916.65	-0.0882578	0.0909276	-0.970639	0.331728	0.497208
TMCO1	4713.53	0.220862	0.0928619	2.37839	0.0173883	0.0547427
MFSD1	2735.38	0.529359	0.112225	4.71696	2.39394e-06	5.02779e-05
PCNA	5448.88	-0.316428	0.149097	-2.1223	0.0338129	0.0910136
UBA2	5027.45	-0.379407	0.0980888	-3.868	0.000109731	0.00102242
PPM1G	4971.97	-0.238623	0.0715891	-3.33323	0.000858435	0.00513229
PURB	3631.31	0.0380832	0.106877	0.356327	0.721595	0.838578
BACE1	4929.44	-0.108869	0.107494	-1.01279	0.311158	0.474932
EIF3M	3480.67	0.0443445	0.0778423	0.569671	0.568901	0.718416
HNRNPM	6646.3	-0.438802	0.10353	-4.2384	2.25116e-05	0.000295942
ANXA6	7050.09	-0.132751	0.105614	-1.25694	0.208775	0.355077
CDKN2A	1477.08	-0.77279	0.533018	-1.44984	0.147103	0.276287
MTHFD2	2552.79	-0.539856	0.196194	-2.75164	0.00592973	0.0237958
STARD7	9789.51	-0.00154883	0.0783786	-0.0197609	0.984234	0.990804
OSTM1	1887.6	0.241517	0.116155	2.07927	0.0375923	0.0986091
PKN1	6621.19	-0.195833	0.103224	-1.89717	0.0578058	0.136693
SH3BP5	1022.41	0.137803	0.197117	0.699095	0.484493	0.645205
CSTB	4127.17	0.502964	0.108225	4.64739	3.36168e-06	6.58575e-05
COX8A	6191.86	-0.0750674	0.125778	-0.596826	0.550624	0.702036
EIF4EBP2	4608.7	-0.347073	0.0935183	-3.71129	0.000206209	0.00165746
PCGF5	2317.75	0.476439	0.139266	3.42107	0.000623757	0.0039958
ETS2	1883.64	0.0953129	0.139347	0.683996	0.493978	0.653564
RCAN2	1367.45	0.414423	0.325405	1.27356	0.20282	0.347574
CLPTM1	7187.79	-0.101498	0.0963482	-1.05345	0.292136	0.454112
GBP2	2763.79	1.21978	0.209144	5.83228	5.46747e-09	4.11375e-07
PSMA5	2990.78	0.113108	0.129311	0.874697	0.381739	0.547128
LYVE1	573.051	1.36701	0.427056	3.20101	0.00136948	0.00744655
C14orf147	2721.28	0.348065	0.118422	2.93918	0.00329078	0.0150974
WEE1	1777.09	0.00180312	0.147199	0.0122495	0.990227	0.993598
ZNF207	5837.97	-0.234585	0.0590718	-3.97119	7.15147e-05	0.000729777
CTSS	3373.15	0.890911	0.226305	3.93677	8.25849e-05	0.000817062
TMEM85	3319.57	0.0365677	0.123397	0.296343	0.766968	0.86885
CMIP	2116.07	0.0292094	0.116395	0.250951	0.801852	0.891495
PSD3	2457.56	-0.302882	0.160262	-1.88992	0.0587689	0.138526
SLC44A1	6335.61	-0.657531	0.186036	-3.53442	0.000408667	0.00284537
ZFR	5946.46	-0.0973352	0.0765597	-1.27136	0.2036	0.348589
M6PR	4831.4	-0.0625542	0.101971	-0.613452	0.539578	0.693071
HCLS1	2818.68	0.74165	0.199297	3.72134	0.000198168	0.00161117
PIGY	4469.44	0.219686	0.119173	1.84342	0.065268	0.149772
GLTSCR2	4493.68	-0.248077	0.120548	-2.05791	0.039599	0.10265
HNRNPD	6062.77	-0.348088	0.102872	-3.38371	0.000715146	0.00445482
DENND5A	7251.93	-0.0257075	0.0997724	-0.257661	0.796668	0.888282
PSMB3	4511.79	0.0243113	0.153354	0.158531	0.874039	0.934279
PSMB2	4367.89	0.0192398	0.07541	0.255136	0.798618	0.889293
LAP3	5725.68	0.602831	0.130413	4.62246	3.7922e-06	7.28546e-05
AGFG1	3496.45	-0.0089245	0.0655361	-0.136177	0.891681	0.944073
AHR	1809.58	0.759353	0.250578	3.03041	0.00244224	0.0118457
AQP4	45612	0.511282	0.240619	2.12486	0.0335982	0.0905175
USP11	7858.86	-0.313839	0.0982493	-3.19431	0.00140165	0.00757966
RUNX1	1525.41	0.260567	0.241442	1.07921	0.280493	0.441279
CUL4B	3001.28	-0.162701	0.0832566	-1.95421	0.0506763	0.123414
LARS	4900.49	-0.155063	0.0674797	-2.29793	0.021566	0.0644931
PIM1	1306.48	0.607621	0.178499	3.40406	0.000663932	0.00421091
ATP5J2	6270.77	0.340574	0.185708	1.83392	0.066666	0.15245
DEGS1	4268.34	0.286393	0.0907658	3.1553	0.00160336	0.00845095
PSME1	3943.09	0.472764	0.156844	3.01423	0.00257632	0.0123894
SLC26A2	1085.37	0.0723937	0.167434	0.432372	0.665471	0.796702
SFRS6	5556.45	-0.22415	0.100883	-2.22188	0.0262912	0.0748425
RNASEK	4481.81	0.245847	0.118655	2.07194	0.0382708	0.0999918
PHB	5725.08	-0.157664	0.110172	-1.43108	0.152408	0.283062
MDH1	5385.17	8.03385e-05	0.120134	0.000668742	0.999466	0.999623
SFRS5	5195.84	-0.0284692	0.0957057	-0.297467	0.76611	0.86834
PTDSS1	3456.86	-0.179676	0.0787699	-2.28103	0.0225467	0.0667582
GALNTL2	4643.49	0.963309	0.224953	4.28227	1.84998e-05	0.000253629
LEPRE1	1360.26	-0.309633	0.16416	-1.88617	0.0592719	0.139334
HSPA13	3700.39	-0.142644	0.10601	-1.34557	0.17844	0.317319
APEX1	6084.18	-0.371148	0.122048	-3.04099	0.002358	0.0115247
GABARAPL1	2821.12	-0.285325	0.154091	-1.85167	0.0640734	0.147561
TCEB2	5716.24	-0.0351274	0.135901	-0.258478	0.796038	0.887762
ACTR1A	5115.2	-0.427038	0.0891181	-4.79182	1.65272e-06	3.77759e-05
SCOC	3901.1	0.272416	0.138566	1.96596	0.0493028	0.121008
FUS	9318.15	-0.496306	0.0949032	-5.2296	1.69877e-07	6.24535e-06
PDP1	1050.64	-0.049598	0.143488	-0.345659	0.729599	0.844089
UFC1	4105.2	0.106861	0.10269	1.04062	0.298054	0.460248
WDR26	4091.5	-0.169128	0.078204	-2.16266	0.0305675	0.0842797
RNF10	5703.1	-0.0412036	0.0646409	-0.637423	0.523849	0.678699
RRAGA	4497.17	0.0248741	0.102066	0.243705	0.807459	0.894783
ANP32B	3698.75	-0.315935	0.108671	-2.90727	0.00364597	0.0162785
CTBP1	5300.91	-0.106498	0.0663091	-1.60609	0.108254	0.219394
DYNLRB1	4877.01	-0.0396677	0.0942822	-0.420734	0.673949	0.803387
MFN2	4986.52	-0.0979617	0.098632	-0.993204	0.320611	0.485299
TSPO	2392.76	0.335871	0.168837	1.98933	0.0466652	0.115931
RNPS1	5093.54	-0.336117	0.0759196	-4.42728	9.54296e-06	0.000149702
STAU1	4826.71	-0.129086	0.0771065	-1.67412	0.0941064	0.197687
TOMM6	3519.7	0.178412	0.120277	1.48334	0.137985	0.263138
LIPA	4672.21	-0.0954966	0.171629	-0.556412	0.577929	0.725745
CADM1	4905.4	0.0832677	0.160666	0.518264	0.604274	0.747836
PDCD6IP	3771.71	0.1345	0.0722905	1.86056	0.0628068	0.145325
RPL17	1837.45	-0.127391	0.158124	-0.805643	0.420449	0.585608
C19orf28	1925.62	0.0167318	0.10466	0.159868	0.872985	0.93386
PLEKHM2	4564.34	0.019941	0.0982046	0.203056	0.839091	0.913802
H6PD	2976.23	0.342173	0.185983	1.83981	0.0657962	0.150767
TNKS1BP1	3415.79	0.216645	0.177408	1.22116	0.222024	0.372082
CREG1	3161.6	0.634882	0.167455	3.79137	0.00014982	0.00129069
JAK1	5083.81	-0.160903	0.113135	-1.42222	0.154964	0.286393
XPO1	6268.58	-0.0857822	0.0864934	-0.991777	0.321306	0.486122
YME1L1	2952.18	-0.160114	0.0866752	-1.84729	0.0647053	0.148712
C6orf106	3008.04	0.154122	0.107302	1.43634	0.150905	0.281099
DEK	4381.55	-0.0377196	0.131636	-0.286546	0.77446	0.874389
C8orf33	4809.5	-0.0572404	0.11667	-0.490619	0.623696	0.763243
VPS28	3827.72	-0.129992	0.101327	-1.2829	0.199527	0.343712
LASP1	7282.78	-0.18641	0.113678	-1.63981	0.101045	0.208289
SLC16A1	5848.18	0.181184	0.117173	1.54629	0.122034	0.239412
GBP1	3364.8	1.01182	0.262895	3.84877	0.000118714	0.00108434
CTTN	4434.42	-0.0163429	0.100638	-0.162393	0.870996	0.932734
GNA13	4420.63	0.16152	0.0858576	1.88126	0.0599368	0.140501
CTSK	1184.17	0.371975	0.303107	1.22721	0.219745	0.369275
TMED3	2492.74	-0.053291	0.147411	-0.361514	0.717715	0.83615
LMCD1	653.293	0.48164	0.164479	2.92828	0.00340845	0.0155072
BCL6	3890.21	0.356634	0.179986	1.98146	0.0475403	0.117614
EIF5B	4373.12	-0.125787	0.117252	-1.07279	0.283366	0.444665
STOML2	3369.71	-0.0830223	0.151565	-0.547767	0.583852	0.73078
TFE3	4059.85	0.391544	0.104311	3.75361	0.000174303	0.00145536
FDPS	3720.45	-0.142444	0.113384	-1.2563	0.209008	0.355378
ID3	12357.4	0.22337	0.190989	1.16955	0.242184	0.39702
UBE2A	3903.17	0.215092	0.10738	2.0031	0.0451668	0.113118
FAM91A1	1846.35	0.255209	0.0926223	2.75537	0.00586255	0.0235807
RRBP1	3814.14	-0.0908808	0.201049	-0.452032	0.651246	0.78502
MAP2K1	2868.22	0.114919	0.0971788	1.18255	0.236987	0.390408
NRAS	3512.99	-0.0334724	0.0821449	-0.40748	0.683655	0.810429
GALNT10	3003.72	0.227304	0.179201	1.26843	0.204645	0.349699
USF2	5603.87	-0.103601	0.0859127	-1.20589	0.22786	0.378956
AARS	6911.16	-0.14462	0.0991594	-1.45846	0.144714	0.272867
DERL1	2833.69	-0.106504	0.0869513	-1.22487	0.220625	0.370429
PSMD7	3488.53	-0.0282707	0.0835228	-0.338479	0.735002	0.847883
TOP1	3276.51	-0.292757	0.0906998	-3.22775	0.00124766	0.00690286
CSNK1E	5386.37	-1.00699	0.126951	-7.93212	2.15441e-15	1.05809e-12
RBMX	6729.98	-0.492264	0.0944819	-5.21014	1.887e-07	6.72024e-06
GLB1	2422.98	0.24041	0.103964	2.31243	0.020754	0.062602
HSPH1	3466.3	-0.0762285	0.125482	-0.607485	0.543529	0.69607
BAT2L1	9072.15	-0.39532	0.160518	-2.46278	0.0137865	0.0459166
TNIP1	3923.33	0.418967	0.108431	3.86389	0.000111596	0.00103491
DDX24	5316.73	-0.0104148	0.110273	-0.0944456	0.924755	0.961161
POLR2B	3663.11	-0.312281	0.0877903	-3.55712	0.000374944	0.00265988
RPL36AL	3461.62	0.0296976	0.130315	0.22789	0.819732	0.901898
PRMT1	6178.43	-0.393684	0.148574	-2.64976	0.00805496	0.0302638
ST6GALNAC6	2907.34	0.114528	0.103218	1.10957	0.267182	0.42629
C5orf15	2844.09	0.163372	0.123222	1.32583	0.184895	0.324995
PSMA6	3924.16	0.00588647	0.148099	0.0397468	0.968295	0.984598
PAPOLA	4660.29	-0.151384	0.0791369	-1.91294	0.0557563	0.133167
CD47	4864.69	0.29046	0.100646	2.88595	0.00390238	0.0171791
EIF3G	4369.19	-0.176841	0.0873333	-2.0249	0.0428773	0.108807
RHBDD2	9269.31	0.227919	0.115921	1.96616	0.0492806	0.120984
SRXN1	2110.83	0.408905	0.136213	3.00194	0.00268263	0.0127946
KRTCAP2	2745.04	0.129092	0.118939	1.08536	0.277762	0.438287
ANGPTL4	2630.94	1.85836	0.324148	5.73307	9.86291e-09	6.58237e-07
CHSY1	1916.51	0.123081	0.153531	0.801669	0.422744	0.587746
SH3BP4	2394.96	-0.793572	0.134966	-5.87978	4.10821e-09	3.31448e-07
GOLPH3	3485.85	-0.0276946	0.0586959	-0.471833	0.637046	0.773911
C7orf68	2458.32	1.15059	0.264021	4.35794	1.3129e-05	0.000193292
RCN2	3928.9	-0.0263786	0.126742	-0.208128	0.835129	0.91182
SNX1	4240.74	-0.110323	0.0780601	-1.41331	0.157565	0.289869
ADRM1	3233.1	-0.0839199	0.0765353	-1.09649	0.272866	0.432584
SCD5	22351.2	-0.404292	0.198153	-2.04031	0.0413198	0.105878
GBE1	1730.61	0.472903	0.124608	3.79511	0.000147577	0.00127501
WDR82	6318.47	-0.275487	0.0911579	-3.02209	0.00251035	0.0121269
RAB13	2721.06	0.398601	0.144162	2.76496	0.00569291	0.0230162
TNFRSF1B	2050.27	0.979812	0.192364	5.09353	3.51466e-07	1.07884e-05
ZDHHC9	3541.16	0.0562165	0.135665	0.414378	0.678598	0.80717
MAFB	3050.76	0.952394	0.218059	4.36759	1.25624e-05	0.000187544
C6orf89	4902.77	0.0248647	0.0954372	0.260535	0.794451	0.887017
LAPTM4B	7684.11	-0.591569	0.137378	-4.30615	1.6612e-05	0.000235171
PSMB5	4137.34	-0.250766	0.118473	-2.11666	0.0342891	0.0919464
S100A9	1929.21	1.73734	0.331865	5.23509	1.64905e-07	6.07421e-06
CNN1	162.13	0.824742	0.278448	2.96193	0.00305718	0.0142302
NGFRAP1	8921.12	-0.202255	0.098525	-2.05283	0.0400891	0.103593
MAPKAP1	4749.92	0.0433252	0.108623	0.398858	0.689998	0.815413
ARL4C	4922.7	0.273548	0.193542	1.41338	0.157545	0.289869
HIGD1A	6222.77	0.312911	0.173757	1.80086	0.0717257	0.161457
SCP2	4504.82	0.165853	0.0727771	2.27892	0.0226718	0.0670458
SEC61G	20965.7	1.29182	0.433239	2.98178	0.00286577	0.0134768
IFNAR1	3347.72	0.196065	0.072023	2.72226	0.00648372	0.0255586
SNX5	4342.88	0.0484468	0.0929715	0.521093	0.602302	0.746312
ATP2B4	8712.29	0.360403	0.196481	1.83429	0.0666112	0.152361
ANAPC5	4795.24	-0.289615	0.089316	-3.24259	0.00118449	0.00662609
AKT1	6361.33	-0.0520636	0.116837	-0.445609	0.65588	0.788428
ARL6IP4	3655.16	0.175469	0.111575	1.57266	0.115797	0.230296
HS2ST1	3463.57	0.294774	0.122933	2.39784	0.0164921	0.0526132
LYPLA1	2780.61	0.0603431	0.159827	0.377553	0.705763	0.827661
TMEM9	6174.17	0.145509	0.111502	1.30499	0.191895	0.333839
CCPG1	2444.42	0.428535	0.120147	3.56677	0.000361405	0.0025897
NOTCH3	4599.49	0.0404141	0.201468	0.200598	0.841013	0.914335
APLNR	8487.86	1.22313	0.273865	4.46617	7.96326e-06	0.000130701
EXTL3	4996.25	-0.452515	0.158356	-2.85758	0.00426883	0.0184822
PCMT1	3901.33	-0.00224743	0.0986501	-0.0227818	0.981824	0.98998
POFUT1	3588.26	0.0281609	0.107477	0.262017	0.793308	0.886332
RIC8A	3964.3	0.152535	0.0899718	1.69536	0.0900065	0.191159
COX6C	3594.46	-0.0250355	0.119219	-0.209997	0.83367	0.911266
HLA-DMA	3026.63	0.986912	0.19651	5.0222	5.10823e-07	1.46691e-05
CHID1	3184.37	0.00232911	0.106636	0.0218418	0.982574	0.990104
NEDD8	4390.94	0.0617365	0.132603	0.465575	0.641519	0.777454
NDUFB11	3816.61	-0.139723	0.112917	-1.2374	0.21594	0.364281
GNG5	3624.05	0.32272	0.123934	2.60396	0.00921532	0.033507
LHFPL2	2711	0.382619	0.149594	2.55771	0.0105363	0.0372317
TBC1D9B	5968.11	0.142219	0.105802	1.34419	0.178886	0.317758
COX7C	4402.53	0.172855	0.129361	1.33622	0.181476	0.321108
DBNL	5032.72	0.0819409	0.0934826	0.876536	0.380739	0.546171
UBE2Z	3789.24	0.117977	0.0669107	1.7632	0.0778674	0.171611
MLEC	7679.58	0.00132615	0.123806	0.0107115	0.991454	0.994364
UROD	3993.83	0.355246	0.12644	2.80959	0.00496042	0.0207359
GOLGA7	4329.05	-0.0406457	0.109466	-0.371309	0.710407	0.830717
ACTR1B	2845.64	0.030593	0.0835262	0.366269	0.714165	0.833584
MAFK	928.702	0.56841	0.14978	3.79496	0.000147669	0.0012751
SHFM1	3181.18	0.227598	0.11193	2.0334	0.042012	0.10715
PPARD	2982.15	0.162986	0.116873	1.39456	0.163148	0.297218
MS4A6A	3427.62	1.08277	0.243114	4.45374	8.43855e-06	0.000136744
C22orf9	3553.49	-0.0624937	0.141503	-0.441643	0.658748	0.790927
FZD1	1395.14	-0.286045	0.241343	-1.18522	0.235931	0.389101
KHDRBS1	5827.66	-0.282128	0.0791035	-3.56657	0.000361686	0.0025897
C19orf43	4501.56	-0.267586	0.103174	-2.59355	0.00949907	0.0343487
LENG8	5975.78	-0.0688138	0.198963	-0.345862	0.729447	0.844015
AP3D1	6067.7	-0.288933	0.118662	-2.43493	0.0148947	0.0486682
UBAP1	2918.82	-0.0174805	0.0989554	-0.17665	0.859783	0.926664
C20orf24	3161.87	0.150108	0.117307	1.27961	0.200682	0.345174
NAPA	5511.45	0.0679748	0.0971198	0.699907	0.483985	0.644708
PTPLAD1	6542.1	-0.015876	0.0979475	-0.162087	0.871237	0.932794
POLR2L	3463.27	0.393262	0.155746	2.52502	0.0115691	0.0400859
YTHDF3	2700.55	-0.0668078	0.0815779	-0.818946	0.412817	0.578047
ZBTB38	2171.89	0.464258	0.116918	3.9708	7.16318e-05	0.000730584
PSMB8	3706.89	0.555917	0.185968	2.98931	0.00279607	0.0132302
MAFF	790.723	0.52272	0.183156	2.85396	0.00431786	0.0186355
PDAP1	4697.1	-0.0378538	0.0812184	-0.466074	0.641163	0.777206
GTF3A	4426.4	0.120856	0.148464	0.814042	0.415621	0.580512
KARS	4376.48	-0.0845115	0.0748366	-1.12928	0.25878	0.417228
METTL9	5496.1	-0.215545	0.101603	-2.12144	0.0338847	0.0911171
CPVL	2649.27	0.846271	0.217794	3.88565	0.000102055	0.000965317
SFRS4	3439.34	-0.08607	0.0875864	-0.982687	0.325761	0.490533
BANF1	5396.38	-0.0510592	0.130498	-0.391263	0.695603	0.819912
POMGNT1	4409.01	0.020485	0.103538	0.19785	0.843162	0.915737
EPRS	4380.38	-0.135389	0.0809597	-1.6723	0.0944649	0.198332
C22orf28	3311.18	-0.303063	0.105297	-2.87817	0.00399985	0.0175407
LAMA4	3301.39	-0.409529	0.225891	-1.81295	0.069839	0.158158
AP2S1	3594.59	0.101352	0.128111	0.791128	0.428869	0.593238
GALNT1	3527.9	-0.0457724	0.0955859	-0.478862	0.632037	0.7703
TNPO1	5426.26	0.0393569	0.0834302	0.471734	0.637117	0.773911
SFRS7	3751.43	-0.175641	0.0972411	-1.80624	0.0708806	0.160043
CDC37	4726.3	-0.116171	0.0697203	-1.66624	0.0956648	0.200236
CFL2	3372.77	0.154014	0.123764	1.24441	0.213347	0.361057
NEK6	3600.66	0.314722	0.17535	1.79482	0.0726818	0.163034
SREBF2	4836.07	-0.685442	0.15116	-4.53455	5.77277e-06	0.000101909
VDAC3	3822	-0.0634137	0.107305	-0.590965	0.554544	0.705294
EPN1	5394.88	-0.0507072	0.0992828	-0.510735	0.609537	0.752405
ATP6V0D1	4686.11	-0.000659671	0.0969285	-0.00680575	0.99457	0.996547
SGCE	2506.2	0.252598	0.205761	1.22763	0.219586	0.369039
WBP5	2348.06	0.109006	0.117192	0.930153	0.352292	0.518675
ACO2	6747.4	-0.224139	0.126248	-1.77538	0.0758347	0.168332
UBAP2L	5357.71	-0.243392	0.0927868	-2.62313	0.00871248	0.0321106
PSMD3	5385.71	-0.208813	0.0820888	-2.54374	0.0109672	0.0383822
IER3	766.993	1.32566	0.216275	6.1295	8.8156e-10	9.89309e-08
CHP	2670.63	0.0696425	0.0878991	0.7923	0.428186	0.592549
DUSP2	105.877	-0.613995	0.285944	-2.14726	0.0317727	0.086877
ZFAND6	2945.27	0.204581	0.136011	1.50416	0.13254	0.255323
NCS1	4129.25	-0.199305	0.182882	-1.0898	0.275802	0.436082
NT5E	2335.54	-0.213199	0.27206	-0.783649	0.433246	0.597351
PPP3R1	3573.8	-0.0749847	0.0987993	-0.758959	0.447877	0.611306
SPRED1	3754.29	-0.0200868	0.159758	-0.125733	0.899943	0.947549
POLD2	5561.64	-0.0750398	0.104639	-0.717127	0.473296	0.635046
TCF25	3982.72	-0.15821	0.0736057	-2.14943	0.0316004	0.0864893
SEC24D	1420.62	0.126524	0.162069	0.780678	0.434992	0.598723
RAB5B	6677.47	-0.0847597	0.0804131	-1.05405	0.291859	0.453865
EIF2S2	2227.8	-0.127747	0.0659691	-1.93647	0.0528106	0.1278
VEGFB	3757.51	0.147479	0.106619	1.38324	0.166592	0.301684
PTPN1	2074.81	0.0230473	0.0834081	0.27632	0.782302	0.879259
OCIAD2	2452.86	1.30849	0.318238	4.11169	3.92778e-05	0.000455128
ADAM6	1084.65	3.03121	0.430834	7.03568	1.98294e-12	5.1326e-10
FHL2	482.653	0.0854055	0.309724	0.275747	0.782742	0.879506
PVRL2	2507.6	0.200603	0.13703	1.46393	0.143212	0.270905
MAF1	3395.26	-0.178849	0.089185	-2.00537	0.0449238	0.11276
RND3	2259.8	-0.297959	0.223413	-1.33367	0.182312	0.321993
COX7A2L	3063.27	-0.106362	0.158045	-0.672987	0.500956	0.659698
SC4MOL	2457.67	0.154799	0.173507	0.892175	0.372299	0.538027
UBE2D2	4781.06	-0.0254119	0.0777424	-0.326873	0.743764	0.85406
PSMC5	4716.73	0.0126558	0.0708896	0.178528	0.858308	0.925886
STAT2	3430.17	0.0552538	0.155327	0.355726	0.722046	0.838948
PDLIM5	3915.45	0.0373914	0.12927	0.289252	0.772389	0.873131
ATP2C1	4067.92	0.113629	0.0716305	1.58632	0.112667	0.225735
WSB2	5806.9	-0.27726	0.0982041	-2.82331	0.00475313	0.0200576
HMGN4	3217.22	0.0649444	0.102795	0.631788	0.527525	0.682395
GGH	1639.92	-0.197796	0.166037	-1.19128	0.233544	0.386495
ARHGAP1	5613.04	0.221594	0.11987	1.84861	0.064514	0.148414
KPNA2	4870.73	-0.264768	0.111868	-2.36679	0.0179429	0.056059
ERP29	3904.66	0.0412138	0.0988094	0.417105	0.676602	0.805369
AREG	46.412	0.981946	0.49207	1.99554	0.0459839	0.11458
AFF4	3817.31	-0.152812	0.0963206	-1.5865	0.112626	0.225687
RAI14	1359.45	-0.365488	0.156385	-2.33711	0.0194335	0.0594902
BTG2	6628.96	0.764385	0.226747	3.37108	0.000748729	0.00461725
BNIP3	3256.01	-0.105543	0.195567	-0.539677	0.58942	0.735458
PDLIM1	1255.75	0.566231	0.215362	2.62921	0.00855834	0.0316827
PPP1CC	6114.92	-0.307525	0.0961347	-3.1989	0.00137954	0.00748757
CHMP2A	4235.48	0.317355	0.108679	2.92011	0.00349912	0.0157885
TEX261	5209.94	0.0951369	0.0862093	1.10356	0.269785	0.429222
CLPTM1L	2973.94	0.0112971	0.0834746	0.135336	0.892346	0.944413
RASD1	4526.23	0.616399	0.276725	2.22748	0.0259152	0.0740644
RPS6KA2	2309.95	-0.388362	0.18172	-2.13715	0.032586	0.0884695
VPS4A	4552.37	-0.149927	0.0708111	-2.11728	0.0342362	0.0918433
CFH	1454.34	0.930797	0.248938	3.73908	0.000184698	0.00152356
PDS5A	3177.01	-0.124152	0.0654227	-1.89769	0.0577367	0.136563
EHD2	3577.96	0.438505	0.221429	1.98034	0.047665	0.117784
C1orf38	1357.24	0.900601	0.210161	4.2853	1.82497e-05	0.000250968
NUS1	1945.23	0.0161841	0.0969262	0.166973	0.867391	0.930913
SPIN1	4151.24	-0.193002	0.0860396	-2.24318	0.0248851	0.0718679
TUG1	4832.21	-0.387453	0.129671	-2.98797	0.00280835	0.0132714
SERPINE2	7853.62	-0.0362277	0.17786	-0.203687	0.838598	0.913591
EXT2	3474.07	0.0153555	0.0966351	0.158902	0.873746	0.934121
ZEB2	4548.74	-0.470756	0.162633	-2.89459	0.00379659	0.0168138
PPA1	2933.03	-0.160729	0.127108	-1.26451	0.206049	0.35147
UBE3C	2948.15	-0.0405342	0.0892132	-0.454352	0.649575	0.783499
KPNA4	3870.59	0.189873	0.0747287	2.54084	0.0110588	0.0386252
CHPT1	2968.21	0.605463	0.16214	3.7342	0.000188312	0.00154804
CIRBP	10186.2	-0.24843	0.11026	-2.25313	0.0242511	0.0704863
C2	1680.36	0.98709	0.239719	4.1177	3.82675e-05	0.000445849
MAVS	4311.93	-0.0236718	0.103809	-0.228032	0.819621	0.901839
TRMT112	3013.22	0.208779	0.128253	1.62786	0.103554	0.212159
NRIP1	1754.78	0.0403986	0.120263	0.335919	0.736932	0.849239
PIP5K1C	3134.41	-0.366827	0.119867	-3.06028	0.0022113	0.0109163
WDR13	3297.63	0.0713089	0.0716696	0.994968	0.319752	0.484497
APOL1	1198.86	1.10975	0.276674	4.01106	6.04477e-05	0.000638618
TNFRSF10B	1783.59	0.307537	0.193189	1.5919	0.111408	0.223985
AGRN	9463.4	-0.171856	0.174674	-0.983865	0.325182	0.490133
RCC2	5269.6	-0.406141	0.106889	-3.79965	0.000144902	0.00125757
SKI	4905.07	0.0901132	0.132946	0.677817	0.497888	0.656922
CTSH	3605.62	0.645633	0.234642	2.75156	0.00593115	0.0237958
MGAT4B	3022.8	0.21004	0.115223	1.8229	0.0683179	0.155448
CD99L2	5103.23	0.0661069	0.0994244	0.664896	0.506117	0.663893
TMEM158	2142.52	0.310426	0.234285	1.32499	0.185173	0.325336
MBNL1	3129.35	0.30831	0.0967553	3.18649	0.00144009	0.00774381
AP1S2	2967.33	0.132563	0.157965	0.839188	0.401364	0.566523
UBE2L3	3304.45	-0.221609	0.0820927	-2.6995	0.0069444	0.0269257
KIAA0494	4643.15	0.237961	0.0946801	2.51331	0.0119603	0.041151
TIPARP	3202.07	0.974325	0.174255	5.59138	2.25278e-08	1.27826e-06
DDX1	4171.66	-0.243628	0.0891972	-2.73134	0.00630768	0.0249881
TSPAN9	1378.57	-0.430696	0.189824	-2.26892	0.0232733	0.0684862
SDHC	4343.38	0.194928	0.113714	1.71419	0.0864929	0.185545
UBE2E1	5554.24	-0.0623691	0.120451	-0.517798	0.604599	0.748094
SEL1L3	1380.91	0.702876	0.235551	2.98396	0.00284543	0.0134042
NOP10	2605.84	0.0735336	0.156194	0.470785	0.637794	0.774361
EPS8	2069.93	-0.238551	0.0953413	-2.50207	0.0123468	0.0421401
TRIP12	3859.06	-0.0443537	0.0879082	-0.504546	0.613878	0.755378
STIM1	2449.79	0.0303823	0.123788	0.245438	0.806117	0.893747
DULLARD	4560.89	-0.00813674	0.0722463	-0.112625	0.910328	0.952978
NUDCD3	6374.16	-0.0521793	0.0948361	-0.550204	0.582179	0.729304
MSC	158.266	-1.29216	0.346842	-3.72548	0.000194941	0.00159092
WLS	11126.8	0.097572	0.134299	0.726528	0.467515	0.629363
CD53	3187.69	0.715943	0.216546	3.3062	0.000945705	0.00555816
PSMD14	3418.31	0.0329284	0.104972	0.313687	0.753759	0.86045
MRPL51	3247.07	-0.141252	0.13363	-1.05704	0.290493	0.452403
LRRFIP1	1915.23	0.371517	0.0956491	3.88417	0.000102682	0.000969327
METTL7A	8979.68	0.699342	0.213377	3.27749	0.00104733	0.00602935
TRPC4AP	4806.08	-0.210263	0.0718679	-2.92568	0.00343699	0.015593
DPT	20.7207	0.52561	0.534235	0.983857	0.325186	0.490133
EFR3A	1909.54	0.121022	0.119058	1.0165	0.309393	0.473142
NDUFA1	2968.18	0.296115	0.138406	2.13947	0.0323977	0.0881258
SETD7	2722.26	0.369036	0.129064	2.85932	0.00424544	0.0183975
TMEM214	2548.4	0.0913005	0.102447	0.891197	0.372824	0.538449
CHPF2	2584.54	0.179674	0.121388	1.48016	0.13883	0.264592
COMP	4.99447	-1.22023	0.586572	-2.08028	0.0375002	0.0984078
UBE2B	2233.47	0.246624	0.101692	2.42519	0.0153003	0.0496546
HEY1	4908.57	-0.674017	0.156505	-4.30669	1.65716e-05	0.000234772
PDLIM4	1902.2	0.722609	0.361883	1.9968	0.0458466	0.114312
PI4KB	4386.78	-0.0175199	0.0635409	-0.275727	0.782758	0.879506
AMFR	6660.76	0.20095	0.0979823	2.05088	0.0402783	0.103989
LRRC15	30.8733	1.47182	0.357504	4.11695	3.83923e-05	0.000446488
U2AF1	3160.83	-0.153208	0.080729	-1.89781	0.0577215	0.136561
SEZ6L2	2608.51	-0.757242	0.269968	-2.80493	0.00503268	0.0209739
CCDC47	5406.94	0.118894	0.08351	1.4237	0.154532	0.285917
CD4	3396.95	0.748841	0.180552	4.1475	3.36119e-05	0.000403891
FEM1B	3101.88	-0.117763	0.0852947	-1.38066	0.167385	0.302661
RDBP	3261.01	-0.0421066	0.12106	-0.347816	0.727978	0.842876
SPG21	3305.26	0.123215	0.0910114	1.35384	0.175788	0.31382
TCEA1	2675.22	0.0310476	0.0837474	0.370729	0.710839	0.830993
U2AF2	6660.72	-0.257538	0.0779255	-3.30492	0.000950029	0.00557844
CYBB	3227.69	0.704676	0.22053	3.19538	0.00139645	0.00755703
GRSF1	3905.89	0.0818746	0.0644458	1.27044	0.203927	0.348939
GGT5	1678.74	0.48065	0.182886	2.62815	0.00858516	0.0317361
SUMO2	5259.99	-0.118321	0.0925927	-1.27786	0.201299	0.345853
INSIG1	1779.33	0.130407	0.139975	0.931643	0.351521	0.517806
LMF2	2385.32	-0.0588659	0.138228	-0.42586	0.67021	0.800274
ATP13A3	2158.2	0.378739	0.112343	3.37126	0.000748247	0.00461576
PGM2L1	1859.24	0.274836	0.181215	1.51663	0.12936	0.250501
GPR107	4537.09	-0.0671871	0.0852465	-0.788151	0.430608	0.594817
NAP1L4	4917.08	-0.067823	0.0896591	-0.756455	0.449377	0.612522
FUNDC2	3625.94	0.0297915	0.174821	0.170411	0.864687	0.929104
EPB41L2	5262.43	-0.230562	0.135238	-1.70486	0.0882205	0.188444
KLHL21	2349.51	0.266928	0.15077	1.77043	0.0766552	0.169623
POLE3	3939.41	-0.197428	0.127226	-1.5518	0.120711	0.237455
NUMA1	8457.99	-0.402228	0.155493	-2.58678	0.00968762	0.0348463
UBE2K	2971.25	-0.066148	0.0542721	-1.21882	0.222912	0.373162
DLG5	3066.98	-0.303908	0.165561	-1.83562	0.066414	0.151964
QARS	3868.55	0.00660717	0.078297	0.084386	0.93275	0.966141
SRPRB	2894.83	-0.0988651	0.118353	-0.835341	0.403526	0.569072
KIAA0100	5858.26	-0.0513432	0.100776	-0.50948	0.610416	0.752936
SUPT5H	5847.71	-0.270742	0.0833157	-3.2496	0.00115568	0.00649718
HNRNPR	5413.98	-0.307624	0.0864943	-3.55658	0.00037572	0.00266341
CCDC50	3911.02	-0.149887	0.119819	-1.25095	0.210953	0.357892
HNRNPH2	3780.26	0.0379363	0.0641431	0.591432	0.554231	0.705178
PARP1	8535.37	-0.258239	0.0926742	-2.78653	0.00532763	0.0218887
SYAP1	1189.93	0.0188397	0.091605	0.205662	0.837055	0.912983
YAP1	2519.28	0.387787	0.230245	1.68424	0.0921362	0.19453
ENG	4730.94	0.332797	0.157677	2.11063	0.0348043	0.0930037
HLA-F	1506.95	0.798963	0.208717	3.82797	0.000129203	0.00115373
ERLEC1	2774.55	0.178122	0.107541	1.65632	0.0976565	0.203206
HDAC2	3584.13	-0.740493	0.133881	-5.53099	3.18429e-08	1.6619e-06
DAXX	2705.87	-0.113988	0.0663544	-1.71787	0.0858212	0.184459
TXNDC12	3501.7	0.170094	0.0948338	1.7936	0.0728777	0.163412
ANXA11	1878.25	0.383685	0.13566	2.82829	0.00467969	0.0198132
USO1	2243.05	0.127247	0.074408	1.71013	0.0872422	0.186771
BTBD1	3700.17	-0.0104217	0.0823306	-0.126583	0.89927	0.947358
VWA1	3201.41	0.501396	0.180507	2.77771	0.00547439	0.022367
TUBB3	10609.7	-0.470347	0.199124	-2.36208	0.0181728	0.056617
ATP5H	3608.15	0.199296	0.127994	1.55708	0.119452	0.235704
JOSD1	2335.85	-0.37031	0.0940576	-3.93705	8.24889e-05	0.000816534
RNF181	2340.53	0.266749	0.138011	1.9328	0.0532603	0.128591
DCTN4	5340.5	0.0860735	0.0784586	1.09706	0.272617	0.432297
ANXA7	3085.29	0.237239	0.116388	2.03834	0.0415161	0.10615
VPS24	3710.16	0.0368641	0.0602698	0.611652	0.540768	0.694061
METRNL	850.67	0.650121	0.17607	3.6924	0.000222146	0.00174814
SNHG5	1650.2	0.282872	0.210114	1.34628	0.178213	0.317075
TRA2B	4905.47	-0.229581	0.0797253	-2.87966	0.00398109	0.0174814
SLC39A6	3819.66	-0.494148	0.110495	-4.47213	7.74447e-06	0.000128098
EIF3F	3130.81	-0.205584	0.0878256	-2.34082	0.0192413	0.0591
ATP5I	3051.86	0.125168	0.139208	0.899145	0.368576	0.53434
ABL2	1225.98	-0.171491	0.125246	-1.36923	0.170926	0.307488
ASNA1	5437.23	-0.0634775	0.141554	-0.448434	0.65384	0.787039
PTPN11	7056.21	-0.119493	0.13033	-0.916852	0.35922	0.52559
C19orf56	4141.7	-0.0430566	0.0990369	-0.434753	0.663742	0.795453
SAP18	4893.2	0.114404	0.10727	1.06651	0.286195	0.447784
SF3B5	3109.83	-0.0338297	0.138342	-0.244537	0.806815	0.894365
MMP7	343.423	0.807753	0.524937	1.53876	0.123862	0.242335
INTS10	2461.87	0.0167579	0.111989	0.149639	0.881049	0.938473
RNF114	3772.86	-0.122254	0.0779391	-1.56858	0.116745	0.23178
UQCRH	2930.67	-0.00742186	0.142761	-0.0519881	0.958538	0.979819
DAB2	1806.7	0.302268	0.182508	1.65619	0.0976824	0.203238
NME1	6436.88	-0.303228	0.182807	-1.65874	0.0971688	0.202477
PGM1	4364.76	-0.00789593	0.113239	-0.069728	0.94441	0.971912
ENC1	6288.8	-0.522858	0.219121	-2.38616	0.0170254	0.0539229
LMBRD1	2990.95	0.34663	0.121577	2.85111	0.00435673	0.0187573
RNF19A	5237.42	0.91805	0.14139	6.49306	8.4112e-11	1.33147e-08
BIN1	3906.43	-0.0908334	0.174974	-0.519126	0.603673	0.747189
C6orf48	4422.67	-0.106611	0.129925	-0.820554	0.411901	0.577312
POLR2E	4918.11	-0.231238	0.0783932	-2.94972	0.00318063	0.0147012
C5orf13	6535.82	-0.686621	0.179657	-3.82185	0.000132455	0.00117837
TXN2	3815.69	-0.234967	0.117903	-1.9929	0.0462728	0.115165
SFRS9	4785.36	-0.190754	0.0787719	-2.42159	0.0154526	0.0500303
PHPT1	4157.86	0.259913	0.167942	1.54763	0.121711	0.238956
MANBAL	3430.88	-0.00787093	0.109277	-0.072027	0.94258	0.971073
PEX19	4283.29	0.00815169	0.0971927	0.0838714	0.933159	0.966199
FAM49B	3368.83	0.0714562	0.146039	0.489295	0.624633	0.763999
HLA-DQB1	2919.4	0.913312	0.329199	2.77435	0.00553128	0.0225369
SLC35A4	4226.43	0.0399078	0.0768642	0.519198	0.603622	0.747189
ARF6	2532.81	0.100078	0.0998686	1.0021	0.316295	0.480438
IL6	208.658	2.88038	0.369437	7.79667	6.35647e-15	2.76709e-12
SNAP25	3957.65	-0.422341	0.377906	-1.11758	0.263745	0.422637
FLII	3888.08	0.308769	0.105977	2.91354	0.00357358	0.0160451
RAF1	4564.82	-0.344726	0.0767402	-4.49212	7.0517e-06	0.000118898
HSPA4	3409.71	-0.0520358	0.0773783	-0.672485	0.501275	0.659846
SPCS1	4190.68	0.245376	0.11023	2.22604	0.0260118	0.074285
TSKU	1124.91	-0.426212	0.176452	-2.41546	0.0157153	0.0506517
MMADHC	2702.21	-0.0729636	0.105966	-0.688555	0.491103	0.651248
OGDH	6053.28	0.0857468	0.125353	0.684044	0.493947	0.653564
HLA-DRB5	2707.82	0.810672	0.355361	2.28126	0.0225329	0.066738
BCAP29	3912.19	0.346808	0.128778	2.69307	0.0070798	0.0273687
BSCL2	4013.64	0.426814	0.175131	2.43711	0.0148053	0.0484912
NUDC	3623.9	-0.0193882	0.0850289	-0.228019	0.819631	0.901839
MLLT11	5063.32	-0.592025	0.192347	-3.0779	0.00208466	0.0103983
SNRNP70	5351.23	-0.185599	0.126226	-1.47037	0.141461	0.268298
DRAP1	3526.3	0.0710813	0.102347	0.694513	0.48736	0.648032
SDHA	3441.06	-0.0584608	0.0895979	-0.65248	0.514092	0.670542
TCF12	9211	-0.912581	0.158099	-5.77222	7.82359e-09	5.4492e-07
ARRB2	3244.58	0.350245	0.112754	3.10627	0.00189465	0.00964361
UQCR10	3205.29	-0.00323319	0.143237	-0.0225724	0.981991	0.98998
PA2G4	4532.18	-0.42726	0.0754231	-5.66485	1.47157e-08	9.21123e-07
BCAT1	3669.11	-0.3992	0.250727	-1.59217	0.111347	0.223886
TFG	3800.29	0.0605272	0.0673776	0.898329	0.36901	0.534767
KLHDC3	5745.91	-0.213278	0.10594	-2.01321	0.044093	0.111228
EAF1	1891.27	0.26163	0.0937113	2.79188	0.00524035	0.02163
STK38L	1869.98	-0.0389268	0.128711	-0.302436	0.76232	0.866098
PSMD1	3802.92	-0.113973	0.0742361	-1.53528	0.124716	0.243731
GCLM	635.993	0.509571	0.127539	3.99541	6.45833e-05	0.000673396
SF3A3	3427.99	-0.0260099	0.0660262	-0.393933	0.69363	0.818343
KREMEN1	898.958	0.300608	0.15876	1.89348	0.0582943	0.13761
FHL1	14193.4	0.0532303	0.153302	0.347224	0.728423	0.843238
NUTF2	3962.88	-0.0905424	0.116036	-0.780299	0.435215	0.598815
TM9SF2	4444.79	-0.0340712	0.0862066	-0.395227	0.692675	0.817518
STK17B	1277.47	0.273665	0.159282	1.71812	0.0857754	0.184414
ITGA11	263.55	0.372288	0.238478	1.5611	0.1185	0.234503
PKIG	3074.45	0.109642	0.162703	0.673878	0.500389	0.659178
CTDSP1	3759.48	0.260547	0.112387	2.3183	0.0204332	0.0618505
IFFO2	1075.44	0.355066	0.160007	2.21907	0.0264822	0.0752702
TXLNA	3535.54	0.0095811	0.102094	0.0938458	0.925232	0.961526
FBL	3257.06	-0.478221	0.10218	-4.68018	2.8662e-06	5.81989e-05
RAPGEF1	4252.55	-0.190353	0.11228	-1.69534	0.0900105	0.191159
PINK1	5969.04	0.197315	0.106576	1.8514	0.0641121	0.147632
GORASP2	3444.18	-0.115181	0.056708	-2.03112	0.0422432	0.107611
PL-5283	4213.16	0.135579	0.110884	1.22271	0.221439	0.371597
G3BP1	3797.31	-0.0862894	0.0731189	-1.18012	0.237951	0.391641
KIAA0090	2453.72	-0.0420522	0.08853	-0.475005	0.634783	0.772565
BUB3	2607.01	-0.404049	0.0923264	-4.37631	1.20706e-05	0.000181191
GAS1	1580.35	-1.13478	0.279673	-4.05752	4.95972e-05	0.000547226
PUM2	4345.68	-0.317358	0.101219	-3.13537	0.00171636	0.00891406
LRRC41	3563.24	-0.0232421	0.0723058	-0.321442	0.747876	0.856387
GPN1	2356.32	0.101817	0.119552	0.851657	0.394405	0.559564
ALCAM	4445.24	-0.874881	0.202673	-4.31672	1.58368e-05	0.000226035
CALCOCO2	3009.88	0.257724	0.105701	2.43823	0.0147593	0.0483825
MARS	5732.93	-0.924654	0.176483	-5.23934	1.6115e-07	5.95882e-06
CYBA	2736.64	0.814235	0.190806	4.26735	1.97807e-05	0.000267005
ICMT	2788.26	0.0155792	0.106365	0.146469	0.883551	0.939509
POM121	6098.9	-0.0649533	0.110498	-0.587822	0.556652	0.707411
ANAPC11	4487.04	-0.0098879	0.149541	-0.0661217	0.947281	0.973611
IGF2R	3009.07	-0.356835	0.200785	-1.7772	0.0755352	0.167862
SYNGR2	3392.64	0.758245	0.177268	4.27738	1.89103e-05	0.000258166
TUBB2B	14238.2	-0.175713	0.194796	-0.902038	0.367037	0.532593
DNM2	4768.02	-0.126966	0.0812871	-1.56195	0.118301	0.234157
CDIPT	3156.67	-0.0359226	0.0764279	-0.47002	0.638341	0.774828
AXL	2462.5	0.295086	0.152982	1.9289	0.0537438	0.129567
C11orf10	2739.02	0.00172658	0.13009	0.0132721	0.989411	0.993315
ENAH	6442.67	-0.316106	0.13006	-2.43047	0.0150792	0.0491354
POLR2A	7098.24	-0.167809	0.134235	-1.25012	0.211258	0.358249
CLIP3	9267.75	-0.360386	0.138077	-2.61003	0.00905333	0.033093
GOLT1B	2201.15	0.00534277	0.149958	0.0356285	0.971579	0.98576
AMPD2	2552.08	-0.121898	0.104291	-1.16882	0.242476	0.397364
DGCR2	5487.5	-0.592585	0.112313	-5.2762	1.31893e-07	5.07286e-06
TMEM45A	948.007	0.176788	0.195236	0.90551	0.365195	0.531007
PAIP2	4642.98	0.114366	0.103177	1.10845	0.267667	0.426743
ARL2BP	4968.05	-0.0406614	0.107808	-0.377165	0.706051	0.827746
FNTA	3533.46	0.02817	0.108874	0.258739	0.795837	0.887762
PSMC4	4133.52	-0.0762349	0.0845609	-0.901538	0.367302	0.532852
PEF1	3490.25	0.0880265	0.0945655	0.930852	0.35193	0.518329
UQCR11	4500.16	0.0766253	0.161005	0.47592	0.634132	0.772013
PARVA	1824.92	0.0817675	0.127236	0.642642	0.520457	0.675859
HADHB	5185.55	0.0128833	0.0971572	0.132602	0.894508	0.94542
LOC100129034	4817.84	0.0626564	0.18522	0.338281	0.735151	0.847952
KCTD3	3628.85	-0.0239049	0.0959359	-0.249175	0.803225	0.892503
ID2	7629.65	0.305664	0.138598	2.2054	0.0274263	0.0773786
PNRC2	2785.45	-0.013982	0.0800438	-0.17468	0.861331	0.927163
SLC4A2	4474.97	0.0402552	0.127572	0.315548	0.752345	0.859708
LRPPRC	4347.7	-0.173468	0.0778578	-2.22801	0.02588	0.0739747
BTG3	2089.58	-0.141868	0.151867	-0.934159	0.350222	0.516539
UBE2I	3654.73	-0.217023	0.0772312	-2.81004	0.00495357	0.0207163
KIAA0174	5111.18	-0.090567	0.0655293	-1.38208	0.166946	0.302124
SORBS3	4006.43	-0.00744358	0.123045	-0.0604946	0.951762	0.975777
PRMT2	5756.1	0.326547	0.0767711	4.25351	2.10446e-05	0.000280702
ARMCX3	3672.89	-0.00251504	0.084966	-0.0296005	0.976386	0.987418
GPR183	489.187	0.684794	0.244147	2.80485	0.00503403	0.020975
BUD31	3854.64	0.127371	0.13955	0.912726	0.361386	0.52757
KIAA1967	4744.93	-0.349322	0.0919153	-3.80048	0.000144416	0.00125506
PTPRA	6693.99	-0.134957	0.107889	-1.25088	0.210978	0.357902
NFKBIZ	527.053	1.50486	0.245524	6.1292	8.83219e-10	9.89309e-08
CAPN1	4470.25	0.279411	0.0794911	3.51499	0.000439767	0.00302176
TCN2	2055.41	0.141358	0.163519	0.864477	0.387326	0.552985
NPLOC4	4086.27	-0.0151846	0.0697128	-0.217817	0.827572	0.907085
VPS35	4032.44	0.0664006	0.0608956	1.0904	0.275536	0.435843
ABCF2	3530.78	-0.0302205	0.0738119	-0.409426	0.682227	0.809723
OGT	4511.67	-0.294336	0.128762	-2.28589	0.0222609	0.0661166
BAG3	1956.87	0.338853	0.155172	2.18373	0.0289819	0.0808741
ARFGAP1	3093.93	-0.3236	0.104066	-3.10957	0.00187361	0.00955319
GMFB	5137.61	0.108286	0.132067	0.819936	0.412253	0.577552
MBOAT7	2407.33	0.303332	0.112638	2.69298	0.00708163	0.0273691
TMEM111	2264.01	0.189716	0.101852	1.86266	0.0625096	0.144972
CSRNP1	1944.07	0.0949255	0.133905	0.708901	0.478386	0.639741
UBXN6	3747.71	-0.0565273	0.0916883	-0.616516	0.537554	0.691371
PLEKHO1	2957.69	-0.117299	0.118511	-0.989777	0.322283	0.486984
GRB10	2854.02	0.1901	0.20894	0.90983	0.362912	0.528811
GNL3	2208.76	-0.276885	0.104359	-2.65319	0.00797349	0.0300283
CNOT1	4212.99	-0.206092	0.108573	-1.89819	0.0576711	0.136459
LDLR	962.344	0.355096	0.249423	1.42367	0.154542	0.285917
GSTK1	3789.11	0.528914	0.152326	3.47225	0.000516108	0.00342178
PRELID1	2820.79	0.0195549	0.100778	0.19404	0.846145	0.917689
NFIX	15089.4	-0.372419	0.158553	-2.34886	0.0188309	0.0581384
PLP1	41954.3	-0.556021	0.353428	-1.57323	0.115667	0.230108
FBXW5	3343.02	0.00110837	0.100891	0.0109858	0.991235	0.994297
TMX1	2621.31	0.135338	0.118931	1.13796	0.255138	0.412746
CBR1	5626.13	0.39515	0.180862	2.18481	0.0289029	0.080689
HSD17B11	1613.26	0.216236	0.121926	1.7735	0.0761459	0.168808
LGMN	3828.51	0.274128	0.153369	1.78738	0.0738769	0.165212
RNF167	4422.94	0.192653	0.0755008	2.55167	0.0107209	0.0377063
RNF13	4736.65	0.186956	0.133631	1.39905	0.161799	0.295321
TMEM2	1434.63	-0.36466	0.186073	-1.95977	0.0500224	0.122263
IPO9	5579.52	-0.116001	0.0915459	-1.26714	0.205106	0.350174
COL8A2	861.117	0.753147	0.298727	2.52119	0.011696	0.0404158
FAM38A	2353.55	0.339765	0.191863	1.77088	0.0765808	0.169517
C12orf23	2640.33	-0.013496	0.108239	-0.124686	0.900772	0.948087
OAZ2	5201.04	0.223348	0.0795704	2.80692	0.00500179	0.0208952
CIZ1	3740.23	-0.331568	0.108255	-3.06283	0.00219252	0.0108515
ITGB8	7878.13	0.350825	0.215756	1.62603	0.103944	0.212662
NENF	3227.04	0.232782	0.145356	1.60146	0.109274	0.220971
FAM195B	4954.18	-0.186055	0.136547	-1.36257	0.173017	0.310263
DNTTIP2	1982.58	-0.0220697	0.0694503	-0.317776	0.750655	0.858185
UXT	1932.27	0.0691139	0.149375	0.462686	0.643589	0.77902
ABCC3	2386.54	2.95188	0.300563	9.82117	9.12816e-23	1.09276e-19
ABR	6872.81	0.157861	0.134412	1.17446	0.240211	0.394428
PPP1R15B	3037.98	0.0753163	0.195624	0.385006	0.700233	0.823747
TMX2	5355.65	0.152236	0.101966	1.493	0.135437	0.259637
ATXN2L	4664.3	-0.238625	0.107151	-2.22699	0.0259481	0.0741363
DDX21	1362.14	-0.45976	0.116322	-3.95247	7.73483e-05	0.000780162
TXNDC15	3344.56	0.230975	0.1245	1.85522	0.0635655	0.146648
ZC3H7B	4264.55	-0.570101	0.138145	-4.12684	3.67777e-05	0.000432703
UBE2G2	2701.32	-0.263732	0.0776593	-3.39601	0.000683757	0.00430246
TMEM147	3415.55	0.0633947	0.107635	0.58898	0.555875	0.706705
HMGB2	4800.97	-0.303853	0.157647	-1.92743	0.0539266	0.129942
SUN1	4120.73	0.0275294	0.105869	0.260032	0.794839	0.887108
VARS	3364.9	-0.443542	0.107893	-4.11095	3.94035e-05	0.000456308
PRKACA	4319.7	0.0030707	0.0847387	0.0362373	0.971093	0.98576
GM2A	4168.34	0.386428	0.106274	3.63614	0.000276758	0.00209186
BCLAF1	4314.57	-0.210554	0.0930651	-2.26244	0.0236704	0.0693352
CS	5748.78	-0.371068	0.0811075	-4.57502	4.7618e-06	8.75311e-05
DCTN5	2851.32	-0.124377	0.0913947	-1.36088	0.173553	0.310821
FAM3C	3901.95	0.0864386	0.140467	0.615366	0.538313	0.69206
SORBS1	5127.82	0.197695	0.134718	1.46748	0.142246	0.269574
FLOT2	5721.64	0.277763	0.111467	2.49189	0.0127066	0.0431116
RNASET2	3511.68	0.683059	0.160378	4.25905	2.05301e-05	0.000275566
CHN1	3365.3	-0.0990309	0.20349	-0.486663	0.626497	0.765399
AFAP1	2203.44	-0.507176	0.132129	-3.83849	0.000123793	0.00111688
EPHA3	603.644	-0.234543	0.33444	-0.701302	0.483115	0.64413
LPCAT1	5198.45	0.120216	0.119707	1.00426	0.315255	0.479275
NPC1	2311.47	0.151695	0.110124	1.37749	0.168362	0.304026
NPTXR	3400.65	-0.422946	0.228123	-1.85403	0.0637354	0.146924
CYP51A1	3379.35	-0.0791079	0.12408	-0.637556	0.523763	0.678699
ATP6V1C1	2594.74	0.0494244	0.0907497	0.544623	0.586013	0.732382
ANTXR2	1075.36	0.200532	0.197615	1.01476	0.310219	0.473914
HMGXB3	2242.88	-0.160696	0.0831984	-1.93148	0.0534241	0.128894
TTL	2625.44	-0.216658	0.0672074	-3.22372	0.00126539	0.0069678
CSE1L	3710.72	-0.337604	0.0785813	-4.29624	1.73719e-05	0.000241994
TMEM127	3656.75	0.0603204	0.0752446	0.801658	0.422751	0.587746
CAND1	4599.36	0.00476768	0.12393	0.0384706	0.969312	0.984736
KTN1	4520.04	0.0306177	0.1271	0.240895	0.809637	0.896427
EFHD2	3204.64	-0.0858212	0.133962	-0.640636	0.521759	0.67681
TMEM106B	4155.83	0.158374	0.121105	1.30774	0.190961	0.332696
KIFAP3	2904.51	0.0238387	0.0709115	0.336175	0.736739	0.849141
ZNHIT1	4003.1	0.255199	0.158455	1.61055	0.107279	0.218018
PDCD6	3797.23	0.187983	0.100412	1.87212	0.0611906	0.142812
PITPNB	2148.99	-0.468112	0.0897839	-5.21376	1.85048e-07	6.63747e-06
ENTPD6	2961.72	-0.20949	0.10226	-2.0486	0.0405016	0.104368
SH3PXD2A	1400.4	-0.381086	0.235226	-1.62009	0.105214	0.214732
FIS1	5566.62	0.0919956	0.150976	0.609338	0.5423	0.695399
RTN1	4484.44	-0.490399	0.256385	-1.91274	0.0557813	0.133188
TM2D2	2336.22	0.141579	0.109725	1.29031	0.196944	0.340328
ITGB1BP1	2306.85	0.0653758	0.0872684	0.749135	0.453776	0.616821
PRAF2	4013.91	0.190541	0.0928495	2.05215	0.0401549	0.103712
FAM46A	1160.79	0.0841105	0.179381	0.468894	0.639145	0.775411
FOXO1	1748.96	0.044377	0.192807	0.230163	0.817965	0.900795
METAP2	4079.09	-0.108025	0.0781915	-1.38154	0.167112	0.302299
TBC1D14	4967.89	-0.126156	0.0834741	-1.51132	0.130707	0.252528
RDH11	4860.87	-0.181572	0.109032	-1.6653	0.0958522	0.20056
TRIP6	3390.01	0.70743	0.169018	4.18553	2.84505e-05	0.000355706
GRHPR	3584.4	-0.100468	0.110283	-0.911001	0.362295	0.528464
TMEM219	3817.42	0.224817	0.136154	1.6512	0.0986986	0.204796
API5	3360.42	0.0863533	0.0725468	1.19031	0.233924	0.386891
DLGAP4	4178.1	-0.239537	0.0979052	-2.44662	0.0144202	0.0474659
APOL2	2474.35	0.491643	0.163204	3.01245	0.00259148	0.0124486
[truncated: 17,550 more rows]

## Sheet: ltfHighLow_tcga_Deconvolution
LTFHighvsLow_Deconvolution results corresponds to figure 5
TCGAID	aDC	Angiogenesis	APM1	B cells	CD8 T cells	CTLA4	Cytotoxic cells	DC	Eosinophils	iDC	Macrophages	Mast cells	Neutrophils	NK CD56bright cells	NK CD56dim cells	NK cells	PD1	pDC	PDL1	REACTOME IFNG	T cells	T helper cells	Tcm cells	Tem cells	Tfh cells	Tgd cells	Th1 cells	Th17 cells	Th2 cells	Treg cells	MicroenvironmentScore	StromaScore	ImmuneScore	LTF
TCGA.02.2486.01	754.578	1326.32	9350.72	-1494.06	3897.56	-3498.67	-1345.55	-4121.36	2252.6	1619.33	5420.31	-1827.31	439.061	1223.44	-577.442	2618.28	-3274.66	-3613.68	-1405.57	5772.68	-1757.7	4578.05	2142.74	3070.22	1464.83	1153.84	427.728	-4158.04	-255.674	-3068.65	0.203323	0.0207103	0.182613	High
TCGA.06.0125.01	-2095.37	3470.5	7736.83	-258.615	3544.32	-6249.8	-2633.14	-4067.6	2331.06	867.638	3456.55	-1639.87	-372.372	1014.46	-520.156	2396.9	-5666.78	-2749.63	-3759.68	3037.69	-3503.31	5103.87	2961.13	3375.75	2341.14	950.908	522.867	-4320.94	1253.47	-5448.77	0.0699028	0.0522127	0.0176902	High
TCGA.06.0125.02	-1602.73	2986.84	8649.25	-772.606	3600.41	-6452.81	-1325.82	-3840.03	2704.82	1251.7	5046.2	-1593.44	-138.762	1225.49	-701.332	2414.17	-5271.76	-4403.71	-2578.63	4116.9	-3156.73	4380	3265.02	3584.6	2611.01	850.182	883.892	-3488.83	511.831	-5176.75	0.100368	0.0540327	0.0463353	High
TCGA.06.0132.01	-1631.67	3782.21	8790.56	-354.747	3599.06	-5384.76	-1307.96	-2508.74	2354.55	2492.63	5153.11	-1145.92	312.641	1720.28	66.8173	1756.59	-5112.75	-1912.59	-4445.72	4839.54	-1080.71	4366.08	2878.87	3119.22	2823.36	1196.72	806.903	-4401.04	-156.499	-4983.74	0.195544	0.0526462	0.142898	High
TCGA.06.0141.01	-1211.75	3473.9	8297.97	-1218.44	3763.36	-3889.69	-1117.56	-1535.23	2632.43	2365.36	6203.59	-1776.77	1605.04	-256.803	-251.565	2184.8	-5025.74	-2107.6	-3451.67	4460.1	-1621.83	4892.48	3121.4	3262.58	2164.9	1256.39	1196.66	-4562.08	3.1275	-4450.72	0.283631	0.0676276	0.216003	High
TCGA.06.0158.01	-1140.21	3640.41	8756.64	-915.555	3591.01	-5272.76	-2145.22	-4204.77	2900.06	770.52	3632.24	-1583.77	406.53	663.142	-849.031	2103.91	-4270.71	-2945.64	-3483.67	4629.68	-2438.36	5043.99	3190.32	3685.76	2519.75	1089.45	871.123	-3681.5	236.751	-4908.74	0.0792632	0.0409682	0.038295	High
TCGA.06.0168.01	-521.419	3851.08	9444.54	-1229.74	3817.54	-4225.71	-1827.76	-2831.51	2552.27	2158.2	4833.69	-1684.32	-181.458	1906.33	106.546	2537.86	-4546.72	-3470.67	-3446.67	5258.55	-2000.96	4349.88	2288.62	3107.25	2540.24	1114.47	594.064	-4443	972.166	-4867.74	0.136609	0.0455823	0.0910264	High
TCGA.06.0187.01	-804.341	3754.41	9770.25	-1371.32	3729.61	-5018.74	-1323.71	-2314.22	2459.91	1472.09	4274	-1883.14	301.458	1980.07	-443.403	2301.98	-5275.76	-2436.62	-2693.63	5145.37	-2394.17	4618.42	2970.35	3613.84	1697.56	1063.39	912.952	-3291.25	857.433	-4644.73	0.12504	0.0608433	0.0641965	High
TCGA.06.0190.01	-1412.16	3877.92	8869.35	-797.467	3766.08	-4974.74	-1454.72	-3016.35	2455.81	1659.33	5699.45	-2153.32	1231.01	724.568	389.844	2630.88	-3780.68	-2554.62	-3134.65	4219.08	-2082.37	4546.35	3014.85	3789.51	1969.02	555.87	2267.24	-3948.81	911.076	-4523.72	0.202261	0.0951014	0.10716	High
TCGA.06.0210.02	-1414.02	4351.55	8983.31	-668.211	3471.31	-6246.8	-1494.34	-2505.02	2019.59	1320.43	5022.53	-1585.19	614.24	690.681	285.084	2557.62	-4169.7	-3146.65	-3519.67	4509.06	-1252.91	4673.95	2891.68	3656.57	2304.95	981.834	757.351	-2432.22	967.381	-3943.69	0.189157	0.0738102	0.115346	High
TCGA.06.0211.02	-2105.06	4067.52	8404.09	-850.237	3944.34	-4531.72	-1542.28	-1058.37	2080.76	1438.96	4834.36	-1867.2	661.467	216.401	30.6721	2232.01	-5179.75	-1569.58	-3879.69	4339.14	-1671.29	4728.42	2810	3525.59	2239.31	837.455	1377.34	-4260.59	1015.83	-4190.7	0.18594	0.0684342	0.117505	High
TCGA.06.0645.01	-843.238	4505.39	9231.19	-1020.67	3822.67	-4661.73	-1391.87	-1782.22	2604.2	2454.62	5130.94	-1419.95	1415.57	491.967	421.042	2227.28	-4406.71	-1323.56	-2680.63	5082.16	-1490.92	4464.09	2362.08	3399.48	2225.45	754.527	1437.19	-3908.06	456.756	-4904.74	0.302425	0.123836	0.178589	High
TCGA.06.0646.01	-1589.18	3248.8	9194.46	-769.067	3305.49	-6883.84	-2211.74	-4450.96	2843.56	792.434	4391.87	-1456.06	371.78	1490.08	-181.455	2078.57	-5507.77	-3204.66	-3578.67	4596.82	-2964.33	4445.49	3155.07	3280.84	2623.39	837.803	986.743	-2908.97	1301.03	-5081.75	0.0978247	0.0248318	0.0729929	High
[truncated: 73 more rows]

## Sheet: Imaging_data_summary
Imaging data summary of mean percentages per sample as used in figure 3,4
[truncated: 21 more rows]
